# Supplementary material for: Massive barcode-free chemical screenings enable the discovery of bioactive macrocycles with passive membrane permeability
Source: Nat Commun. 2026 Apr 10;17:5034. doi: 10.1038/s41467-026-71641-3 (PMC13243568; doi:10.1038/s41467-026-71641-3)
Supplement: Supplementary file 4 — Source data [file 41467_2026_71641_MOESM4_ESM.xlsx]

## Sheet: Fig. 2b TIC traces
		C-LAY-C			C-FHW-C			C-VNF-C					C-HEVW-C			C-ALYS-C			C-RIDT-C
	Time (min.)	Linear	Cyclic	Cyclized	Linear	Cyclic	Cyclized	Linear	Cyclic	Cyclized		Time (min.)	Linear	Cyclic	Cyclized	Linear	Cyclic	Cyclized	Linear	Cyclic	Cyclized
	0.00416667	0	0	0	0	0	0	0	0.000314	0		0.00416667	0	0	0.0003	0	0	0	0	0	0
	0.00878333	0	0.000703	0	0	0	0.000319	0	0.000341	0.001301		0.00878333	0	1.73e-05	0.001113	0	2.27e-05	7e-05	0	0	0
	0.0133833	0	0.001037	0.000266	0	2.82e-06	0.000142	0	8.92e-05	2.36e-05		0.0133833	0	0.000496	0.000419	0	0.002062	0.000101	0	0	0
	0.0179833	0	0.001005	0.000184	0	0.000531	0.000142	0	0.000449	3.8e-05		0.0179833	0	7.75e-06	0.00067	0	0.000851	0.000103	0	0	0
	0.0225833	0	0.001641	8.28e-05	0	0.00038	0.000267	0	0.000687	0.000278		0.0225833	0	3.66e-05	0.000101	0	0.000999	9.48e-05	0	0	1.71e-07
	0.0272	0	0.000395	0.000127	0	0.000414	7.96e-05	0	0.000591	7.6e-06		0.0272	0	3.96e-05	0.000253	0	0.000769	0.000224	0	0	0
	0.0318	0	0.001111	0.000667	0	0	9.58e-05	0	0.000144	0.00029		0.0318	0	1.16e-05	5.43e-05	0	0.003471	0.000236	0	0	0
	0.0364	0	0.001468	4.32e-05	0	1.84e-05	8.61e-06	0	0.000485	0.000817		0.0364	0	0.00067	0.000215	0	0.001849	0.00057	0	0	1.71e-07
	0.041	0	2.96e-05	0.000435	0	8.47e-06	3.99e-06	0	0.000173	0.000182		0.041	0	1.74e-05	7.53e-05	0	0.000274	0.000155	0	0	1.23e-05
	0.0456167	0	4.28e-05	0.000248	0	2.82e-06	0.000322	0	7.62e-05	5.7e-05		0.0456167	0	0.000152	0.000207	0	8.1e-05	0.000392	0	0	0
	0.0502167	0	5.27e-05	0.000193	0	0	0.000293	0	0.00078	0.000502		0.0502167	0	0.000584	0.000242	0	7.53e-05	7.23e-05	0	0	1.18e-05
	0.0548167	0	0.000624	1.52e-06	0	0.000459	0.000154	0	0.000132	1.52e-06		0.0548167	0	0.000679	0.000532	0	5.68e-06	0.000274	0	0	0
	0.0594333	0	0.001494	5.4e-05	0	0.000514	0.000122	0	0.002214	0.000448		0.0594333	0	7.06e-05	0.000169	0	0.002489	0.00033	0	4.77e-07	0
	0.0640333	0	0.000454	0.000205	0	0.000462	4.56e-05	0	0.000358	0.0004		0.0640333	0	8.01e-05	0.000178	0	0.000206	0.000307	0	0	0
	0.0686333	0	0.001483	0.000384	0	0.000445	1.47e-06	0	0.001713	0.00025		0.0686333	0	0.00073	6.62e-05	0	0.001312	0.000116	0	0	0
	0.0732333	0	0.001382	6.1e-06	0	0.00085	5.46e-06	0	0.000961	0.000273		0.0732333	0	2.71e-05	0.000348	0	0.00138	0.000396	0	0	0
	0.07785	0	0.000495	1.98e-06	0	0.000243	7.79e-05	0	0.000706	5.55e-05		0.07785	0	0.000273	0.000312	0	0.003503	0.000238	0	0	0
	0.08245	0	0.000642	0.000627	0	1.84e-05	0.000263	0	0.000334	0.000649		0.08245	0	0.000668	0.000777	0	0.001654	0.000332	0	0	0
	0.08705	0	0.000625	4.12e-06	0	2.12e-05	0.000241	0	0.001459	5.32e-06		0.08705	0	0.000761	0.000224	0	0.001444	8.2e-05	0	0	0
	0.09165	0	9.38e-05	9.24e-05	0	9.04e-05	0.000677	0	0.001064	0		0.09165	0	4.39e-05	7.73e-05	0	3.13e-05	6.76e-05	0	4.27e-05	0
	0.0962667	0	0.000879	4.07e-05	0	0.000215	0.00033	0	0.000248	5.77e-05		0.0962667	0	0.000809	0.000514	0	0.002287	0.000219	0	8.54e-05	1.49e-05
	0.100867	0	0.000327	0.000108	0	2.82e-06	0.000135	0	0.000279	0.000773		0.100867	0	2.19e-05	8.83e-05	0	0.00173	8.59e-05	0	0	0
	0.105467	0	0.001344	0.000158	0	1.69e-05	1.26e-06	0	0.000378	0.000227		0.105467	0	0.000705	6.17e-05	0	0.000604	8.52e-05	0	0	0
	0.110083	0	0.002213	0.000136	0	0.000418	3.4e-05	0	0.000273	0.000686		0.110083	0	4.13e-05	0.00033	0	0.002079	0.000145	0	0	0
	0.114683	0	0.001372	3.63e-05	0	1.41e-05	0.000223	0	0.000246	0.000357		0.114683	0	0.00071	0.000298	0	0.001929	0.000268	0	0	0
	0.119283	0	6.25e-05	0.000258	0	0.000314	0.000255	0	0.001015	0.000685		0.119283	0	1.68e-05	0.000202	0	0.001653	0.000164	0	0	0
	0.123883	0	0.00208	5.83e-05	0	1.84e-05	0.000158	0	0.001083	0.00022		0.123883	0	0.000509	0.000198	0	0.002335	6.95e-05	0	0	0
	0.1285	0	0.003775	4.54e-05	0	0.000572	0.000449	0	0.000947	0.000212		0.1285	0	0	0.000334	0	0.000232	0.000122	0	0	1.71e-07
	0.1331	0	4.94e-06	0.000122	0	5.65e-06	0.000303	0	1.95e-05	0.000802		0.1331	0	4.65e-05	0.000555	0	0.000448	3.49e-05	0	0	0
	0.1377	0	0.003278	0.000299	0	0.000573	0.000126	0	0.001468	1.29e-05		0.1377	0	0.000471	0.000147	0	0.000954	0.00017	0	9.54e-07	0
	0.1423	0	0.000415	5.17e-05	0	2.68e-05	3.57e-06	0	0.000267	1.06e-05		0.1423	0	2.15e-05	0.000156	0	0.00074	0.0002	0	0	0
	0.146917	0	0.000736	0.00013	0	2.4e-05	0.000429	0	0.001517	0.000155		0.146917	0	0.000384	0.000172	0	0.000975	4.62e-06	0	0	0
	0.151517	0	0.002152	1.37e-06	0	4.24e-05	3.36e-06	0	0.000743	5.17e-05		0.151517	0	0.00069	0.000176	0	0.001484	2.87e-06	0	0	0
	0.156117	0	3.29e-05	3.05e-06	0	2.97e-05	0.000454	0	0.000694	0.000454		0.156117	0	0.00027	0.000357	0	0.001569	0.00014	0	1.41e-05	7.97e-06
	0.160733	0	8.56e-05	8.39e-05	0	0.003413	1.02e-05	0	0.000722	0.001434		0.160733	0	0.001015	0.000162	0	0.000662	0.000165	0	9.54e-07	0
	0.165333	0	0.000168	0.000112	0	0.000558	0.000261	0	2.8e-05	0.000229		0.165333	0	0.000287	0.000416	0	0.000209	6.5e-06	0	0	0
	0.169933	0	0.0001	6.1e-07	0	2.82e-06	0.000153	0	0.001247	0		0.169933	0	0.000377	0.000413	0	0.00086	0.000256	0	0	0
	0.174533	0	0.001183	9.44e-05	0	0.001604	5.88e-06	0	0.000275	0.000512		0.174533	0	6.88e-05	0.0001	0	0.001401	0.000205	0	0	0
	0.17915	0	0.003089	5.63e-05	0	8.47e-06	0.000576	0	0.000769	1.22e-05		0.17915	0	0.000692	0.000438	0	0.001124	0.000214	0	0	1.71e-07
	0.18375	0	0.001887	0.0003	0	2.82e-06	0.000727	0	0.001204	0.003019		0.18375	0	0.001293	0.000966	0	0.000415	0.000293	0	0	0
	0.18835	0	0.001201	7.47e-06	0	5.08e-05	6.28e-05	0	0.001839	0.001582		0.18835	0	0.000598	0.000231	0	0.000611	3.49e-05	0	0	0
	0.19295	0	0.001415	0.000173	0	0.000501	0.000218	0	0.000111	9.12e-06		0.19295	0	0.000574	3.93e-05	0	3.27e-05	0.000428	0	0	0
	0.197567	0	0.000945	0.000108	0	0.000599	0.00015	0	0.000957	0.001033		0.197567	0	0.000332	0.000568	0	3.7e-05	0.000139	0	0.001149	0
	0.202167	0	0.00016	9.82e-05	0	0.001025	0.000831	0	0.000268	0.00047		0.202167	0	0.000903	0.000942	0	3.84e-05	0.000211	0	0	0
	0.206767	0	1.48e-05	8.81e-05	0	0.001111	9.28e-05	0	0.000151	0.000219		0.206767	0	0.000342	0.000666	0	0.000523	0.000191	0	0	0
	0.211367	0	0.000494	1.51e-05	0	0.00049	0.000141	0	0.000223	0.000616		0.211367	0	0.000453	0.000804	0	0.002565	0.000395	0	0	0
	0.215983	0	0.000857	9.15e-07	0	0	9.14e-05	0	0.000753	0.00016		0.215983	0	1.34e-05	0.001719	0	3.55e-05	0.000188	0	0.053334	0
	0.220583	0	0.000617	0.000136	0	2.97e-05	0.000269	0	0.000845	1.44e-05		0.220583	0	0.000988	0.000284	0	3.98e-05	0.00027	0	0.029597	0
	0.225183	0	3.29e-06	0.000282	0	5.65e-06	0.000102	0	4.62e-05	0.000598		0.225183	0	0.000114	0.000574	0	0.001099	0.000169	0	0.025233	0
	0.2298	0	4.77e-05	0.000214	0	0.000816	0.000177	0	0.00033	0.000137		0.2298	0	4.41e-06	0.000795	0	0.000209	0.000425	0	0.003205	0
	0.2344	0	0.002213	0.000151	0	2.4e-05	0.000115	0	0	0.000387		0.2344	0	0.00016	0.000478	0	0.000659	9.24e-05	0	0.013148	0
	0.239	0	0.002974	3.78e-05	0	0	7.64e-05	0	2.41e-05	0.000682		0.239	0	0.001587	0.000349	0	6.4e-05	0.000114	0	5.14e-05	0
	0.2436	0	0.001066	0.000396	0	2.82e-06	0.000154	0	8.47e-06	0.000285		0.2436	0	0.000272	0.000596	0	1.71e-05	0.000257	0	0.001311	0
	0.248217	0	1.32e-05	9.94e-05	0	0.000291	0.000357	0	0.000687	0.000252		0.248217	0	0.000521	0.000216	0	0.002547	0.00022	0	0.004881	0
	0.252817	0	6.58e-06	0.000189	0	2.54e-05	0.00046	0	0.001355	0.002152		0.252817	0	0.000286	0.000447	0	0.00106	0.000335	0	0.000566	1.71e-07
	0.257417	0	2.47e-05	0.000262	0	0.000662	0.000322	0	0.001193	0.000301		0.257417	0	0.000582	0.000417	0	0.003579	1.05e-05	0	2.31e-05	0
	0.262017	0	0.000155	0.000217	0	0.000254	0.000196	0	8.73e-05	0.001178		0.262017	0	6.03e-06	0.000463	0	0.000618	0.000168	0	0.00417	0
	0.266633	0	0.001634	0.000273	0	0.002652	4.83e-06	0	0.000842	1.52e-06		0.266633	0	0.001483	7.67e-05	0	0.000325	0.000492	0	1.79e-06	0
	0.271233	0	0.002017	0.000139	0	0.000301	0.000406	0	0.000439	3.95e-05		0.271233	0	0	0.000328	0	0.001921	0.000241	0	0.000327	1.34e-05
	0.275833	0	0.000571	4.7e-05	0	2.26e-05	0.000641	0	0.0002	0.000592		0.275833	0	0	0.0002	0	0.000584	0.000189	0	4.77e-07	0
	0.28045	0	0.006003	0.00032	0	0.001731	2.02e-05	0	0.001171	0		0.28045	0	0.000797	0.000429	0	0.001939	0.000201	0	0.000394	1.39e-05
	0.28505	0	0.000849	9.24e-05	0	1.13e-05	0.000134	0	1.37e-05	0.000938		0.28505	0	3.45e-06	0.000638	0	0.000135	0.000157	0	0	0
	0.28965	0	0.000469	4.36e-05	0	0.0006	0.000263	0	0.000354	0.000223		0.28965	0	0.000283	0.00076	0	5.26e-05	0.00016	0	0	1.46e-06
	0.29425	0	0.000558	5.43e-05	0	2.26e-05	8.4e-07	0	0.000228	3.04e-06		0.29425	0	0.000255	0.000322	0	2.13e-05	1.25e-06	0	0.000169	0
	0.298867	0	0	0.000145	0	5.65e-06	0.000103	0	0.001191	0.000357		0.298867	0	0.000414	0.001765	0	0.001232	4.56e-05	0	4.77e-07	0
	0.303467	0	0.000515	9.15e-05	0	0.000186	0.000103	0	0.000442	0.000293		0.303467	0	0.000348	0.000176	0	0.002881	0.00014	0	3.05e-05	0
	0.308067	0	0.000872	0.000337	0	0.00041	0.000136	0	0.001062	3.8e-06		0.308067	0	0.000344	0.001114	0	0.003587	0.000213	0	0.000126	0
	0.312667	0	7.73e-05	9.15e-07	0	2.82e-06	0.000275	0	0.001465	0.000379		0.312667	0	1.85e-05	0.000211	0	0.001431	0.000426	0	0.000632	1.36e-05
	0.317283	0	0.000326	9.15e-07	0	4.38e-05	7.31e-05	0	0.000466	0.000177		0.317283	0	2.41e-05	0.000607	0	7.11e-05	0.000137	0	0.002994	0
	0.321883	0	0.001066	3.49e-05	0	0.000575	6.45e-05	0	0.000249	0.000193		0.321883	0	5.17e-05	9.42e-05	0	4.26e-06	3.12e-06	0	0.001051	0
	0.326483	0	0.002862	0.00023	0	2.82e-06	0.00036	0	0.000433	0.000209		0.326483	0	0.000273	0.000514	0	4.83e-05	0.000114	0	1.17e-05	0
	0.3311	0	0.001494	0.000123	0	2.82e-06	4.91e-05	0	6.25e-05	0.000404		0.3311	0	0.000752	0.000565	0	8.53e-06	0.000211	0	0.000707	1.35e-05
	0.3357	0	0.000879	0.000643	0	1.13e-05	0.000461	0	0.000401	2.58e-05		0.3357	0	1.55e-05	0.000708	0	1.14e-05	0.000206	0	0	1.71e-07
	0.3403	0	2.63e-05	6.53e-05	0	0.000458	0.000443	0	0.000939	7.6e-06		0.3403	0	9.47e-05	0.000265	0	0.000327	9.47e-05	0	0	0
	0.3449	0	9.87e-06	0.00014	0	2.12e-05	0.000156	0	0.000758	2.05e-05		0.3449	0	0.000509	0.00026	0	0.000735	4.25e-06	0	4.77e-07	0
	0.349517	0	0.000522	0.000292	0	0.001609	1.32e-05	0	0.00015	0.000706		0.349517	0	0.001127	0.000304	0	8.53e-05	6.5e-06	0	1.19e-05	0
	0.354117	0	0.001437	0.000523	0	0.000648	0.000629	0	9.18e-05	4.03e-05		0.354117	0	2.86e-05	0.000325	0	4.41e-05	7.5e-07	0	0	0
	0.358717	0	0.002021	7.67e-05	0	2.12e-05	0.000207	0	0.000657	3.04e-06		0.358717	0	4.31e-05	0.000254	0	0.000397	0.000251	0	0	1.29e-05
	0.363317	0	6.58e-06	0.000168	0	0.000388	0.000141	0	0.001053	0.00016		0.363317	0	0.000208	0.000452	0	0.000831	5.87e-06	0	0	0
	0.367933	0	0.000688	4.5e-05	0	5.65e-06	0.00016	0	0.000151	0.000194		0.367933	0	3.01e-05	0.000173	0	0.002875	6.56e-05	0	0	0
	0.372533	0	0.000703	0.000254	0	0.000484	0.000587	0	4.62e-05	0.000169		0.372533	0	0.000294	0.000296	0	0.001248	0.00022	0	4.77e-07	7.55e-06
	0.377133	0	0.00495	6.92e-05	0	0.000587	1.11e-05	0	0.000513	0.000517		0.377133	0	0.000894	0.000633	0	0.000917	0.000225	0	0	0
	0.38175	0	1.81e-05	0.000452	0	0.001693	0.000157	0	0.000617	9.72e-05		0.38175	0	5.6e-06	0.000483	0	0	0.00032	0	0.003392	0
	0.38635	0	0.000227	0.000334	0	0.000506	0.000343	0	0.001232	1.6e-05		0.38635	0	0.000388	0.000773	0	0.00059	2.5e-07	0	0	0
	0.39095	0	0.001856	5.08e-05	0	0.000482	0.000163	0	0.000279	0.000579		0.39095	0	0.000133	8.4e-05	0	0.000978	8.3e-05	0	0	0
	0.39555	0	0.001075	0.000138	0	0.000621	0.000464	0	0.000619	3.27e-05		0.39555	0	0.000351	1.13e-06	0	2.84e-05	8.84e-05	0	8.68e-05	0
	0.400167	0	0.000764	6.5e-05	0	0.000943	0.000245	0	0.000317	0.000526		0.400167	0	0.000108	0.000138	0	0.002088	0.000166	0	0	0
	0.404767	0	7.57e-05	7.44e-05	0	2.54e-05	0.000202	0	0.001753	8.36e-06		0.404767	0	0.000132	0.000175	0	0.001242	0.000134	0	0	0
	0.409367	0	0.001132	3.05e-07	0	2.82e-06	0.0005	0	0.000233	5.77e-05		0.409367	0	0.0005	0.0006	0	0.001026	0.000101	0	4.77e-07	0
	0.413983	0	0.002337	0.000235	0	2.82e-06	0.000133	0	0.000874	0.000731		0.413983	0	0.001056	0.000821	0	0.000156	2.84e-05	0	0	0
	0.418583	0	0.000816	0.000644	0	0.000273	0.000196	0	2.15e-05	1.52e-05		0.418583	0	0.000724	0.000549	0	0.001966	8.84e-05	0	0	1.17e-05
	0.423183	0	6.58e-06	0.000234	0	0.000369	0.000161	0	0.001446	0.000571		0.423183	0	3.57e-05	0.000231	0	5.97e-05	0.000335	0	0	0
	0.427783	0	0.000484	0.000327	0	0.000411	0.000201	0	0.000369	0.000356		0.427783	0	0.000386	0.000602	0	6.96e-05	8.67e-05	0	0	0
	0.4324	0	2.3e-05	0.00039	0	0.001085	1.16e-05	0	1.24e-05	7.6e-06		0.4324	0	3.53e-05	0.000112	0	0.001104	0.000235	0	0	0
	0.437	0	0.002793	9.15e-07	0	0	0.000228	0	0.000601	0.000595		0.437	0	0.000443	0.000153	0	0.001609	0.000397	0	5.91e-05	0
	0.4416	0	0.000393	0.000155	0	0.000349	0.00021	0	0.0004	0.000703		0.4416	0	0.000725	9.71e-05	0	0.000533	0.000451	0	0	0
	0.4462	0	0.000337	3.2e-06	0	0.000535	8.4e-07	0	0.000101	8.89e-05		0.4462	0	0.000297	0.000626	0	4.83e-05	9.03e-05	0	0	8.15e-06
	0.450817	0	8.23e-06	0.000197	0	1.55e-05	0.000129	0	0.002218	0.001951		0.450817	0	0.000416	0.000217	0	0.000526	0.000227	0	0	0
	0.455417	0	0.00155	3.05e-07	0	0.000545	7.83e-05	0	0.001766	0.000429		0.455417	0	0.000557	0.000174	0	4.41e-05	0.000299	0	0	0
	0.460017	0	0.000918	0.000399	0	2.26e-05	0.00016	0	0.0002	0.000191		0.460017	0	0.000879	0.00027	0	0.000856	0.00012	0	3.15e-05	0
	0.464633	0	0.000471	5.17e-05	0	0.000271	0.000259	0	7.82e-06	0.000208		0.464633	0	0.00217	0.000312	0	2.56e-05	4.42e-05	0	0	0
	0.469233	0	1.65e-05	4.9e-05	0	5.65e-06	0.000119	0	2.8e-05	5.24e-05		0.469233	0	0.000427	0.000506	0	0.000641	0.000142	0	0	0
	0.473833	0	0.000387	5.17e-05	0	1.13e-05	0.000244	0	0.001523	0.000612		0.473833	0	0.001134	0.000397	0	0.000543	0.000559	0	3.05e-05	1.68e-05
	0.478433	0	3.29e-06	0.00051	0	0	0.000337	0	0.000286	9.88e-06		0.478433	0	0.000379	8.97e-05	0	0.000118	0.000241	0	0	0
	0.48305	0	0.000857	0.000216	0	8.47e-06	0.000308	0	0.000544	0.000394		0.48305	0	5.99e-05	0.000254	0	8.53e-06	1.62e-06	0	0	0
	0.48765	0	0.001162	0.000519	0	1.69e-05	0.00021	0	0.002238	0.000387		0.48765	0	0.000409	0.000321	0	1.71e-05	0.000497	0	1.95e-05	0
	0.49225	0	0.001428	5.64e-06	0	0.000136	0.000306	0	0.000653	0.000237		0.49225	0	0.000199	1.67e-05	0	0.001471	0.000451	0	9.54e-07	0
	0.49685	0	0.000597	0.000217	0	0.000443	0.00026	0	3.32e-05	1.67e-05		0.49685	0	0.000236	0.000248	0	0	9.38e-05	0	0	0
	0.501467	0	0.000191	0.000123	0	2.82e-06	0.000141	0	0.002073	0.000441		0.501467	0	0.001136	0.000202	0	0.000713	0.000308	0	0	0
	0.506067	0	1.32e-05	0.000164	0	0.000328	6.47e-05	0	0.000991	0.000458		0.506067	0	0	0.000175	0	0.002673	0.000371	0	4.77e-07	0
	0.510667	0	0.00049	0.000419	0	0.000621	0.000472	0	0.00058	0.000606		0.510667	0	1.59e-05	0.000469	0	0.001562	2.37e-05	0	0	0
	0.515267	0	0.00118	0.000233	0	2.82e-06	0.000248	0	0.001155	0.00019		0.515267	0	0.000992	5.94e-06	0	4.69e-05	0.000252	0	0	0
	0.519883	0	0.0005	0.00015	0	0.000367	0.000276	0	0.000799	0.000445		0.519883	0	0	0.000317	0	0.000699	0.000516	0	0	1.08e-05
	0.524483	0	0.000568	3.35e-06	0	2.82e-06	0.000362	0	0.000623	0.000951		0.524483	0	0.001252	0.000506	0	0.002088	0.000211	0	0	0
	0.529083	0	0.029198	6.33e-05	0	0.073843	0.000186	0	0.030847	1.22e-05		0.529083	0	0.000158	0.000106	0	0.088878	0.000183	0	1.43e-06	1.47e-05
	0.533683	0	0.063667	4.57e-06	0	0.076855	7.22e-05	0	0.029045	0.000209		0.533683	0	0.000317	0.000577	7.2e-06	0.059284	0.000153	0	0	1.71e-07
	0.5383	0	0.050867	0.000194	0	0.058639	7.1e-05	0	0.025378	0.00072		0.5383	0	8.08e-06	0.00017	0	0.057637	4.26e-05	0	0	0
	0.5429	0	0.044787	0.000253	0	0.052738	0.000263	0	0.023813	0		0.5429	0	2.15e-05	0.000149	0	0.053969	0.000158	0	1.72e-05	0
	0.5475	0	0.045491	0.000171	0	0.051088	0.000235	0	0.025103	0.000805		0.5475	0	3.88e-05	0.000409	0	0.056705	8.78e-05	0	0	0
	0.552117	0	0.044134	0.000177	0	0.051579	0.000192	0	0.024048	1.37e-05		0.552117	0	0.000347	0.000588	0	0.054215	7.95e-05	0	0	0
	0.556717	0	0.044663	5.47e-05	0	0.05029	7.67e-05	0	0.024354	0.000948		0.556717	0	0.000145	0.000662	0	0.054165	0.000433	0	0	1.71e-07
	0.561317	0	0.044628	0.000125	0	0.050191	2.08e-05	0	0.023661	0.00062		0.561317	0	3.96e-05	0.000183	0	0.053062	0.000115	0	0	0
	0.565917	0	0.045501	8.92e-05	0	0.048795	0.000175	0	0.021937	0.000392		0.565917	0	0.001558	0.000484	0	0.056265	0.000211	0	0	0
	0.570533	0	0.04431	4.59e-05	0	0.047658	0.000223	0	0.02223	0.000514		0.570533	0	0.000686	0.000453	0	0.051548	6.47e-05	0	2.43e-05	0
	0.575133	0	0.045113	0.000131	0	0.050485	4.43e-05	0	0.023525	0.000226		0.575133	0	5.64e-05	0.000423	0	0.053793	0.000116	0	3.12e-05	0
	0.579733	0	0.045708	0.000151	0	0.046368	0.00015	0	0.022802	0.000515		0.579733	0	4.44e-05	0.000171	0	0.050605	0.000302	0	0	5.14e-07
	0.584333	0	0.047002	8.83e-05	0	0.048813	6.43e-05	0	0.023396	0.001109		0.584333	0	0.000581	9.9e-05	0	0.053874	0.000128	0	0	0
	0.58895	0	0.046426	0.00011	0	0.050473	7.1e-05	0	0.022774	0.000848		0.58895	0	0.000547	2.77e-05	0	0.04882	0.0002	0	0	3.43e-07
	0.59355	0	0.044741	0.00032	0	0.050497	0.000527	0	0.02396	2.89e-05		0.59355	0	0.00147	0.000289	0	0.054405	0.000162	0	0	0
	0.59815	0	0.041253	0.000242	0	0.046881	4.2e-07	0	0.023185	6.08e-06		0.59815	0	3.4e-05	1.58e-05	0	0.052397	0.000102	0	0	0
	0.60275	0	0.045293	4.45e-05	0	0.048987	0.000417	0	0.021777	0.001337		0.60275	0	4.65e-05	5.38e-06	0	0.053062	7.08e-05	0	0	0
	0.607367	0	0.04037	2.44e-06	0	0.048267	0.000154	0	0.022436	0.000387		0.607367	0	0.000557	9.71e-05	0	0.051395	0.000366	0	0	0
	0.611967	0	0.044027	0.000194	0	0.051947	9.66e-06	0	0.020946	0.000256		0.611967	0	0.001719	0.000574	0	0.053559	0.000308	0	0	1.54e-05
	0.616567	0	0.045244	0.000239	0	0.047272	8.4e-07	0	0.023569	0.001171		0.616567	0	0.000284	4.53e-06	0	0.051735	2.37e-06	0	0	0
	0.621167	0	0.046547	6.71e-06	0	0.049818	0.000166	0	0.022006	0.000577		0.621167	0	0.00071	0.000189	0	0.050694	3.75e-06	0	5.44e-05	0
	0.625783	0	0.047182	0.000124	0	0.049078	5.17e-05	0	0.022924	0.000413		0.625783	0	9.86e-05	8.35e-05	0	0.052309	0.000393	0	0	0
	0.630383	0	0.042699	6.85e-05	0	0.044025	0.000462	0	0.023023	0.000418		0.630383	0	2.15e-05	0.000396	0	0.053886	0.000136	0	9.54e-07	0
	0.634983	0	0.041745	6.51e-05	0	0.0499	0.000235	0	0.022845	4.25e-05		0.634983	0	0.000343	0.000247	0	0.052537	0.000244	0	1.41e-05	0
	0.639583	0	0.04475	0.000102	0	0.045592	0.000315	0	0.024286	1.98e-05		0.639583	0	0.000118	2.24e-05	0	0.050142	0.000175	0	0	0
	0.6442	0	0.041373	5.49e-06	0	0.049899	0.000515	0	0.022729	0.000853		0.6442	0	0.000847	9.31e-05	0	0.051493	0.000115	0	0	0
	0.6488	0	0.038748	0.000217	0	0.04839	0.000132	0	0.02315	2.74e-05		0.6488	0	0.000223	0.000448	0	0.049924	4.75e-06	0	3.96e-05	0
	0.6534	0	0.044619	0.000413	0	0.049048	0.000132	0	0.022499	9.88e-06		0.6534	0	9.04e-06	0.000472	0	0.05425	9.66e-05	0	0	0
	0.658017	0	0.043396	0.000271	0	0.045344	0.000182	0	0.023348	1.82e-05		0.658017	0	0.000334	6.76e-05	0	0.051452	6.65e-05	0	0	1.71e-07
	0.662617	0	0.046458	0.000146	0	0.05185	0.000235	0	0.022973	6.08e-06		0.662617	0	4.2e-05	3.96e-06	0	0.053359	9.68e-05	0	0	0
	0.667217	0	0.040805	7.47e-06	5.82e-05	0.049585	1.18e-05	0	0.024548	0		0.667217	0	0.001129	0.000316	0	0.051452	6.05e-05	0	0	1.71e-07
	0.671817	0	0.041078	0.000365	0	0.051754	0.000124	0	0.025863	0.000237		0.671817	0	0.000555	0.000194	0	0.049496	9.47e-05	0	0	0
	0.676433	0	0.040502	5.79e-06	0	0.046742	3.99e-06	0	0.022758	1.67e-05		0.676433	0	0.000277	0.000517	0	0.051727	0.000197	0	0	0
	0.681033	0	0.04408	1.07e-06	0	0.048486	0.000408	0	0.022854	2.28e-06		0.681033	0	0.00068	0.000847	0	0.051056	0.000263	0	0	1.71e-07
	0.685633	0	0.042378	5.86e-05	0	0.048322	0.000117	0	0.022739	0.000185		0.685633	0	0.001306	9.28e-05	0	0.053837	2.81e-05	0	0	0
	0.690233	0	0.044466	1.68e-06	0	0.054797	3.11e-05	0	0.024328	0.000207		0.690233	0	8.61e-06	0.000539	0	0.053986	0.000475	0	0	1.5e-05
	0.69485	0	0.042245	3.95e-05	0	0.049729	0.000185	0	0.025147	1.52e-05		0.69485	0	0.000897	0.000467	0	0.053212	0.000315	0	0	0
	0.69945	0	0.041432	0	0	0.049248	0.00022	0	0.024078	0.000332		0.69945	0	0.002791	0.000259	0	0.054416	6.12e-05	0	0	0
	0.70405	0	0.041257	0.000183	0	0.048765	7.35e-06	0	0.024211	2.28e-06		0.70405	0	0	0.000196	0	0.055638	3e-06	0	0	0
	0.708667	0	0.043727	0.000204	0	0.052645	9.01e-05	0	0.025582	0.000849		0.708667	0	9.22e-05	0.000466	0	0.055711	0.00016	0	0	0
	0.713267	0	0.04419	0.000563	0	0.05283	4.12e-05	0	0.024712	0.00047		0.713267	0	0.000643	0.000104	0	0.056915	3.67e-05	0	0	0
	0.717867	0	0.045943	0.000534	0	0.055187	0.000269	0	0.024231	7.6e-06		0.717867	0	0.000522	0.000104	0	0.054088	0.000143	0	0	0
	0.722467	0	0.043082	0.000106	0	0.052399	8.4e-07	0	0.025006	0.000218		0.722467	0	0.000805	3.68e-06	0	0.058699	0.000115	0	0	0
	0.727083	0	0.045003	0.000467	0	0.049581	0.000234	0	0.025024	0.000267		0.727083	0	0.00068	0.00054	0	0.057675	0.000432	0	0	0
	0.731683	0	0.044968	1.22e-06	0	0.048859	0.000207	0	0.023906	0.000265		0.731683	0	0.000248	0.000795	0	0.056875	6.6e-05	0	1.67e-06	4.72e-06
	0.736283	0	0.04112	7.62e-06	0	0.056666	0.000273	0	0.023632	0.000278		0.736283	0	0.000972	0.000113	0	0.053635	7.9e-05	0	0	0
	0.740883	0	0.044609	0.000228	0	0.054438	0.000228	0	0.023867	3.04e-06		0.740883	0	1.51e-05	0.000457	0	0.053456	0.000262	0	0	0
	0.7455	0	0.042997	0.000386	0	0.054359	0.000127	0	0.023503	0.000658		0.7455	0	0.000729	0.000351	0	0.053601	0.000175	0	2.12e-05	6.6e-06
	0.7501	0	0.043804	0.000128	0	0.054251	7.88e-05	0	0.023373	3.8e-05		0.7501	0	7.48e-05	0.000275	0	0.05213	0.000179	0	0	0
	0.7547	0	0.042135	0.000143	0	0.050902	8.42e-05	0	0.022844	2.74e-05		0.7547	0	0.000333	0.000411	0	0.049557	6.8e-05	0	0	0
	0.7593	0	0.040815	6.79e-05	0	0.051969	0.000101	0	0.022333	0.000542		0.7593	0	2.45e-05	0.000471	0	0.052069	1.37e-06	0	2.93e-05	0
	0.763917	0	0.040722	6.8e-05	0	0.050091	4.2e-07	0	0.020008	0.000466		0.763917	0	0.000577	0.001362	0	0.055295	2.29e-05	0	0	0
	0.768517	0	0.042258	0.000233	0	0.05034	0.000356	0	0.020481	7.6e-06		0.768517	0	1.42e-05	0.000237	0	0.05137	0.000204	0	3.79e-05	0
	0.773117	0	0.046163	6.1e-07	0	0.051237	0.000775	0	0.020501	0.000938		0.773117	0	0.000279	0.000494	0	0.052249	0.000198	0	0	0
	0.777717	0	0.049062	0.000189	0	0.047099	0.000288	0	0.019979	0.000134		0.777717	0	0.003248	9.11e-05	0	0.054167	6.63e-05	0	0	1.18e-05
	0.782333	0	0.04373	0.000136	0	0.050014	8.23e-05	0	0.020801	1.52e-05		0.782333	0	0.000135	0.000246	0	0.053261	0.000113	0	0	1.14e-05
	0.786933	0	0.041798	0.000257	0	0.048209	7.56e-05	0	0.020424	0.000259		0.786933	0	0.000359	0.000231	0	0.050692	0	0	0	0
	0.791533	0	0.044951	0.000154	0	0.049498	0.000301	0	0.019361	0.000302		0.791533	0	9.35e-05	0.000111	0	0.0524	0.000145	0	0	0
	0.79615	0	0.044042	0.000539	0	0.049547	6.49e-05	0	0.019947	0.000755		0.79615	0	0.000244	0.000127	0	0.050186	0.000282	0	0	9.69e-06
	0.80075	0	0.041505	0.000423	0	0.046979	5.67e-06	0	0.019344	0.000276		0.80075	0	2.37e-05	0.000767	0	0.054244	0.000246	0	1.43e-06	0
	0.80535	0	0.04232	5.02e-05	0	0.049413	9.07e-05	0	0.019638	0.000148		0.80535	0	0.000319	1.05e-05	0	0.052029	0.000154	0	2.41e-05	0
	0.80995	0	0.042876	0.000416	0	0.048358	7.79e-05	0	0.021536	0.000721		0.80995	0	1.84e-05	0.00048	0	0.050153	0.000293	0	4.77e-07	0
	0.814567	0	0.043688	4.12e-06	0	0.047462	5.4e-05	0	0.019541	0.000323		0.814567	0	0.000105	0.000644	0	0.046698	0.00011	0	0	0
	0.819167	0	0.043504	5.98e-05	0	0.046848	0.000121	0	0.019708	0.000505		0.819167	0	2.02e-05	1.39e-05	0	0.052799	3.89e-05	0	0	1.57e-05
	0.823767	0	0.044656	0.000272	0	0.048625	0.000214	0	0.020194	1.06e-05		0.823767	0	0.000412	0.000228	0	0.046567	0.000148	0	0	0
	0.828367	0	0.046192	7.35e-05	0	0.049577	0.000381	0	0.020181	0.000353		0.828367	0	0.000435	0.000209	0	0.051398	3.76e-05	0	0	0
	0.832983	0	0.045446	0.00011	0	0.044775	0.000167	0	0.020809	0.000172		0.832983	0	0.000296	0.000101	0	0.049024	4.75e-06	0	0	1.11e-05
	0.837583	0	0.044705	0.000412	0	0.045835	0.000162	0	0.021668	0.000383		0.837583	0	0.000494	0.000248	0	0.052095	6.42e-05	0	0	0
	0.842183	0	0.043827	5.83e-05	0	0.044393	0.000114	0	0.020841	2.51e-05		0.842183	0	3.28e-05	0.000833	0	0.049749	2.8e-05	0	0	0
	0.846783	0	0.042029	0.000238	0	0.044137	0.000121	0	0.021344	0.00077		0.846783	0	0.000403	0.000468	0	0.047887	0.000175	0	0	0
	0.8514	0	0.041394	0.000424	0	0.04286	5.36e-05	0	0.021922	0.000544		0.8514	0	0.000749	0.00107	0	0.049368	3.37e-06	0	0	0
	0.856	0	0.041399	0.000474	0	0.049875	0	0	0.02103	1.37e-05		0.856	0	0.000853	0.000177	0	0.048877	0.00031	0	0	0
	0.8606	0	0.039844	0.000114	0	0.053044	0.000347	0	0.022403	0.000253		0.8606	0	0.000261	5.74e-05	0	0.051425	2.39e-05	0	3.53e-05	0
	0.8652	0	0.043105	0.000102	0	0.047537	0.000563	0	0.021524	1.06e-05		0.8652	0	0.000463	5.66e-07	0	0.052135	3.29e-05	0	4.77e-07	1.71e-07
	0.869817	0	0.045101	0.000251	0	0.043636	0.000188	0	0.022513	3.87e-05		0.869817	0	4.52e-05	0.000481	0	0.05093	0.000185	0	0	0
	0.874417	0	0.045226	5.49e-06	0	0.049806	1.47e-06	0	0.021361	0.000125		0.874417	0	0.000925	0.000483	0	0.051966	0.000199	0	0	0
	0.879017	0	0.037898	4.8e-05	0	0.049275	0.00064	0	0.020225	0.000238		0.879017	0	0.000794	0.000619	0	0.047961	5.57e-05	0	0	2.96e-05
	0.883633	0	0.039744	0.000643	0	0.04974	1.04e-05	0	0.021764	1.52e-05		0.883633	0	2.45e-05	0.000704	0	0.051961	0.000138	0	0	6.09e-06
	0.888233	0	0.039517	0.000225	0	0.049765	0.00016	0	0.02047	0.000286		0.888233	0	0.000942	0.000758	0	0.052566	4.95e-05	0	2.67e-05	0
	0.892833	0	0.043032	0.000259	0	0.051621	0.000175	0	0.020642	7.6e-06		0.892833	0	0.00065	0.000456	0	0.052269	9.22e-05	0	0	1.11e-05
	0.897433	0	0.041342	0.000139	0	0.044674	0.000638	0	0.020886	0.000206		0.897433	0	0.000476	0.000101	0	0.052668	0.000116	0	0	0
	0.90205	0	0.045725	8.88e-05	0	0.048189	6.62e-05	0	0.02235	7.6e-06		0.90205	0	0.001597	6.99e-05	0	0.05286	0.00023	0	0	0
	0.90665	0	0.043303	0.000174	0	0.047153	0.000581	0	0.021611	0.000228		0.90665	0	0.000299	0.000214	0	0.048629	0.000408	0	0	0
	0.91125	0	0.046654	9.42e-05	0	0.046375	0.000363	0	0.022989	1.67e-05		0.91125	0	1.38e-05	0.000214	0	0.050654	9.18e-05	0	0	0
	0.91585	0	0.045814	4.07e-05	0	0.048992	0.000448	0	0.022262	4.56e-06		0.91585	0	0.0004	7.64e-06	0	0.05233	0.000311	0	0	1.58e-05
	0.920467	0	0.045009	0.000236	0	0.046106	0.000218	0	0.02328	3.65e-05		0.920467	0	0.00164	0.000197	0	0.052712	0.000306	0	0.000284	0
	0.925067	0	0.043357	9.09e-05	0	0.044935	7.98e-06	0	0.022642	2.05e-05		0.925067	0	0.000249	0.000788	0	0.051192	1.5e-06	0	0	0
	0.929667	0	0.044264	8.25e-05	0	0.047163	0.000611	0	0.021881	0.000232		0.929667	0	8.4e-05	0.00047	0	0.050237	5.92e-05	0	0	1.13e-05
	0.934267	0	0.043147	0.000258	0	0.048828	8.59e-05	0	0.022292	5.09e-05		0.934267	0	0.000369	0.000225	0	0.053802	0.000214	0	0	0
	0.938883	0	0.041869	5.09e-05	0	0.048728	6.41e-05	0	0.023584	1.52e-06		0.938883	0	1.42e-05	0.000265	0	0.052888	0.000404	0	0.002827	1.71e-07
	0.943483	0	0.043244	0.000125	0	0.047565	0.000161	0	0.021909	0.000134		0.943483	0	0.000305	6.59e-05	0	0.049561	8.83e-05	0	4.77e-07	0
	0.948083	0	0.043133	0.000216	0	0.048273	6.07e-05	0	0.021962	0.0007		0.948083	0	4.69e-05	7.36e-06	0	0.052077	0.000177	0	2.43e-05	1.4e-05
	0.952683	0	0.042858	0.000128	0	0.047559	3.78e-06	0	0.022739	0.000646		0.952683	0	0.000355	0.000491	0	0.050303	0.000137	0	0	0
	0.9573	0	0.043188	0.000207	0	0.048906	8.78e-05	0	0.021394	0.000154		0.9573	0	0.001296	0.00046	0	0.052469	4.37e-06	0	4.77e-07	0
	0.9619	0	0.041751	0.000213	0	0.046899	7.43e-05	0	0.021857	2.13e-05		0.9619	0	0.000106	0.000319	0	0.049247	0.000154	0	0	1.49e-05
	0.9665	0	0.044988	7.01e-06	0	0.047815	0.000362	0	0.021044	0.000231		0.9665	0	0.000483	7.9e-05	0	0.048919	0.000455	0	0	0
	0.971117	0	0.039061	0.000233	5.84e-05	0.046097	9.03e-05	0	0.022004	3.95e-05		0.971117	0	0.000947	8.35e-05	0	0.049006	0.000169	0	0	0
	0.975717	0	0.043144	0.000339	0	0.047409	0.000284	0	0.022156	0.000289		0.975717	0	0.000362	0.000193	0	0.052179	5.52e-05	0	0.00049	0
	0.980317	0	0.044701	7.12e-05	0	0.047114	5.59e-05	0	0.022282	1.14e-05		0.980317	0	5.38e-05	0.000192	0	0.052737	9.74e-05	0	0	0
	0.984917	0	0.041026	0.000248	0	0.047315	0.000378	0	0.020978	6.08e-06		0.984917	0	0.000896	0.000197	0	0.050619	0.00042	0	0	0
	0.989533	0	0.042879	0.000151	0	0.043873	0.000393	0	0.022746	2.2e-05		0.989533	0	0.000769	0.000763	0	0.051257	0.000193	0	0	1.2e-05
	0.994133	0	0.045276	0.000138	0	0.044926	0.000122	0	0.020647	0.000287		0.994133	0	0.000324	7.39e-05	0	0.053779	0.000267	0	7.39e-05	0
	0.998733	0	0.043048	0.00041	0	0.046923	0.000469	0	0.022343	0.000586		0.998733	0	1.72e-06	0.000171	0	0.053159	3.15e-05	0	0.001331	1.6e-05
	1.00333	0	0.044032	0.00029	0	0.048631	1.3e-05	0	0.023094	5.24e-05		1.00333	0	0.000115	0.000237	0	0.050577	6.75e-05	0	0.006303	0
	1.00795	0	0.044563	0.000221	0	0.049275	0.000311	0	0.020878	0.000313		1.00795	0	0.001445	0.000132	0	0.048216	9.74e-05	0	0.016473	0
	1.01255	0	0.044669	0.000148	0	0.048591	0.000269	0	0.023214	0.001217		1.01255	0	8.4e-06	0.000125	0	0.047815	0.000132	0	0.006458	1.71e-07
	1.01715	0	0.044633	0.000573	0	0.047269	0.000233	0	0.021166	0.000116		1.01715	0	0.000319	4.53e-06	0	0.052404	4.33e-05	0	0.010141	0
	1.02175	0	0.042387	0.000305	0	0.045323	0.000563	0	0.022491	0.000188		1.02175	0	0.000678	8.43e-05	0	0.04924	4.75e-05	0	0.001016	0
	1.02637	0	0.042282	0.000949	0	0.047149	0.009132	0	0.021869	0.017157		1.02637	0	0.01095	0.01025	0	0.052193	0.002065	0	0.000975	0.00063
	1.03097	0	0.043369	0.007758	0	0.045791	0.006569	0	0.023306	0.030176		1.03097	0	0.023108	0.009491	0	0.048787	0.004476	0	0.018906	0.009924
	1.03557	0	0.042485	0.004739	0	0.045029	0.005329	0	0.021932	0.02281		1.03557	0	0.017554	0.007452	0	0.048907	0.003255	2.58e-06	0.009791	0.006577
	1.04017	0	0.046381	0.003872	0	0.048685	0.005304	0	0.021777	0.019736		1.04017	8.13e-06	0.015252	0.006737	0	0.051852	0.003017	0	0.007168	0.005413
	1.04478	0	0.047876	0.003862	0	0.047371	0.005104	0	0.020917	0.018603		1.04478	0	0.014697	0.006237	0	0.048421	0.002967	0	0.007134	0.004408
	1.04938	0	0.045351	0.003712	0	0.049206	0.005045	0	0.021608	0.020082		1.04938	0	0.014863	0.006469	0	0.050082	0.002686	0	0.006595	0.003957
	1.05398	0	0.044092	0.003773	0	0.045778	0.00476	0	0.022336	0.019216		1.05398	0	0.015339	0.006638	0	0.052155	0.002827	0	0.006102	0.004167
	1.0586	0	0.044146	0.003462	0	0.042744	0.004999	0	0.022257	0.019211		1.0586	0	0.014446	0.006834	0	0.051147	0.002783	0	0.006002	0.003977
	1.0632	0	0.042988	0.003613	0	0.044966	0.004604	0	0.021788	0.019881		1.0632	0	0.014255	0.006607	0	0.050356	0.002763	0	0.005561	0.00372
	1.0678	0	0.041796	0.00368	0	0.047711	0.004553	0	0.022343	0.018716		1.0678	0	0.012981	0.006411	0	0.049875	0.002832	0	0.005789	0.003794
	1.0724	0	0.044939	0.003445	0	0.046055	0.004822	0	0.022055	0.018786		1.0724	0	0.013819	0.006362	0	0.050199	0.00277	0	0.00594	0.003844
	1.07702	0	0.044228	0.003694	0	0.044737	0.004574	0	0.020984	0.018936		1.07702	0	0.013464	0.006204	0	0.053209	0.002875	0	0.0058	0.003509
	1.08162	0	0.045679	0.003564	0	0.045573	0.004315	0	0.021554	0.019131		1.08162	0	0.014577	0.006111	0	0.050376	0.002697	0	0.005826	0.003543
	1.08622	0	0.044599	0.003458	0	0.049224	0.00487	0	0.021515	0.018654		1.08622	6.78e-06	0.013686	0.00656	0	0.049283	0.002645	0	0.005277	0.003517
	1.09082	0	0.043213	0.003561	0	0.042825	0.005074	0	0.023202	0.018554		1.09082	0	0.014242	0.006537	0	0.048849	0.002639	0	0.005603	0.003407
	1.09543	0	0.043031	0.003403	0	0.045063	0.004704	0	0.022347	0.018852		1.09543	0	0.013723	0.006467	0	0.04709	0.002813	0	0.005674	0.003477
	1.10003	0	0.04293	0.00346	0	0.045726	0.004726	0	0.02206	0.017831		1.10003	0	0.014739	0.006346	0	0.050752	0.002708	0	0.004982	0.00357
	1.10463	0	0.045204	0.003558	0	0.045333	0.004784	0	0.02112	0.018265		1.10463	0	0.01377	0.006152	0	0.049254	0.002962	0	0.005948	0.003424
	1.10923	0	0.040951	0.003609	0	0.047299	0.004868	0	0.022026	0.018752		1.10923	0	0.014011	0.006448	0	0.054648	0.002555	0	0.006063	0.003426
	1.11385	0	0.043136	0.003405	0	0.043989	0.00482	0	0.02154	0.018784		1.11385	1.19e-05	0.013157	0.005942	0	0.05073	0.002657	0	0.005509	0.003403
	1.11845	0	0.043817	0.003747	0	0.04594	0.004891	0	0.021816	0.018197		1.11845	0	0.013661	0.006437	0	0.051795	0.002833	0	0.005795	0.003499
	1.12305	0	0.044656	0.003622	0	0.045771	0.004376	0	0.022025	0.01948		1.12305	5.43e-06	0.013588	0.006668	0	0.050815	0.002768	0	0.005582	0.003322
	1.12765	0	0.041623	0.003693	0	0.046126	0.004657	0	0.022518	0.018018		1.12765	0	0.013164	0.00595	0	0.050297	0.002608	0	0.00563	0.003241
	1.13227	0	0.043293	0.003601	0	0.042703	0.004672	0	0.021412	0.018198		1.13227	0	0.012843	0.006441	0	0.049035	0.002766	0	0.005453	0.003245
	1.13687	0	0.045919	0.003775	0	0.044844	0.00465	0	0.022511	0.019448		1.13687	0	0.013806	0.0066	0	0.050125	0.002609	0	0.005238	0.003376
	1.14147	0	0.042544	0.003366	0	0.047791	0.004538	0	0.021717	0.01873		1.14147	5.28e-06	0.013204	0.005811	0	0.050841	0.002766	0	0.005406	0.003316
	1.14607	0	0.042535	0.003724	6.97e-05	0.046012	0.004456	0	0.021321	0.019454		1.14607	0	0.013999	0.005954	0	0.051366	0.0027	0	0.00536	0.0034
	1.15068	0	0.041667	0.003506	0	0.049318	0.005038	0	0.02135	0.01913		1.15068	0	0.013737	0.006463	0	0.053818	0.002768	0	0.005426	0.003317
	1.15528	0	0.042332	0.003595	0	0.046703	0.004889	0	0.02088	0.019249		1.15528	0	0.014484	0.006304	0	0.049223	0.002843	0	0.005406	0.003313
	1.15988	0	0.043015	0.00356	0	0.047492	0.004368	0	0.022637	0.019156		1.15988	1.33e-05	0.013278	0.006809	0	0.049179	0.002756	0	0.00516	0.003401
	1.1645	0	0.038391	0.003773	0	0.04611	0.004786	0	0.021621	0.01905		1.1645	0	0.013922	0.00651	0	0.0511	0.002858	0	0.005729	0.003304
	1.1691	0	0.041856	0.003235	0	0.045053	0.004309	0	0.021504	0.018835		1.1691	4.65e-06	0.013966	0.006293	0	0.051152	0.002424	0	0.005212	0.003387
	1.1737	0	0.043459	0.003573	0	0.044946	0.004427	0	0.021565	0.020056		1.1737	0	0.013353	0.006224	0	0.051269	0.002502	0	0.005004	0.003345
	1.1783	0	0.042655	0.003707	0	0.051382	0.004788	0	0.02225	0.017902		1.1783	0	0.013546	0.006391	0	0.052479	0.002606	0	0.005505	0.00342
	1.18292	0	0.047133	0.003558	0	0.048366	0.00468	0	0.022991	0.018127		1.18292	0	0.013279	0.006481	0	0.047113	0.002664	2.33e-06	0.00513	0.003274
	1.18752	0	0.042948	0.003566	0	0.048072	0.004645	0	0.021946	0.017577		1.18752	0	0.013712	0.006382	0	0.051039	0.002779	0	0.00536	0.003417
	1.19212	0	0.044262	0.003553	0	0.045897	0.004643	0	0.022182	0.018842		1.19212	0	0.013761	0.006272	0	0.051371	0.002686	0	0.005623	0.003173
	1.19672	0	0.040522	0.003804	0	0.042544	0.004674	0	0.021421	0.017691		1.19672	0	0.013373	0.006099	0	0.050451	0.002698	0	0.005229	0.003026
	1.20133	0	0.041937	0.003488	0	0.048164	0.004819	0	0.022639	0.019098		1.20133	0	0.013397	0.006369	0	0.051019	0.002487	0	0.005089	0.00308
	1.20593	0	0.042433	0.003609	0	0.048113	0.004485	0	0.022396	0.019256		1.20593	0	0.013898	0.005978	0	0.049	0.002879	0	0.005453	0.003235
	1.21053	0	0.042144	0.003549	0	0.044963	0.004479	0	0.022533	0.018816		1.21053	0	0.013414	0.005917	0	0.049372	0.002661	0	0.005704	0.003188
	1.21515	0	0.045502	0.003357	0	0.047656	0.004496	0	0.022636	0.019142		1.21515	6.78e-06	0.013339	0.006175	0	0.05155	0.002764	0	0.005394	0.003306
	1.21975	0	0.039903	0.003236	0	0.043837	0.004599	0	0.022695	0.020181		1.21975	0	0.014003	0.005912	0	0.051864	0.002797	0	0.00558	0.003272
	1.22435	0	0.041538	0.003549	0	0.048726	0.005147	0	0.022528	0.018108		1.22435	0	0.01354	0.006345	0	0.05083	0.002864	3.86e-06	0.005447	0.003327
	1.22895	0	0.043648	0.003461	0	0.043033	0.004883	0	0.022207	0.021184		1.22895	0	0.014497	0.006421	0	0.052762	0.002741	0	0.005633	0.003396
	1.23357	0	0.042332	0.003522	0	0.04558	0.004992	0	0.0225	0.018232		1.23357	0	0.013216	0.006139	0	0.052098	0.002762	0	0.005359	0.003336
	1.23817	0	0.043708	0.003472	0	0.048292	0.005055	0	0.021629	0.018584		1.23817	0	0.014052	0.006498	0	0.05104	0.002861	0	0.005228	0.003197
	1.24277	0	0.042407	0.003458	0	0.047817	0.00475	0	0.020221	0.01931		1.24277	0	0.013552	0.006359	0	0.05194	0.002727	0	0.005699	0.003281
	1.24737	0	0.044942	0.003377	0	0.047143	0.005072	0	0.021198	0.018999		1.24737	0	0.01367	0.006543	0	0.053911	0.002854	0	0.005188	0.003218
	1.25198	0	0.047302	0.003525	0	0.047512	0.004878	0	0.022151	0.017425		1.25198	0	0.013871	0.006717	0	0.049827	0.002825	0	0.005392	0.003433
	1.25658	0	0.043788	0.003546	0	0.045	0.004995	0	0.022847	0.019007		1.25658	0	0.013893	0.00606	0	0.047752	0.002685	0	0.005652	0.003273
	1.26118	0	0.043955	0.003558	0	0.043382	0.005102	0	0.021888	0.018479		1.26118	0	0.013024	0.006213	0	0.051815	0.002883	0	0.005427	0.003377
	1.26578	0	0.043057	0.003435	0	0.045492	0.004928	0	0.022703	0.018896		1.26578	0	0.013441	0.006362	0	0.051292	0.002771	0	0.005725	0.003283
	1.2704	0	0.04136	0.003605	0	0.047413	0.00475	0	0.022475	0.01885		1.2704	0	0.014408	0.005917	0	0.052608	0.002839	0	0.005197	0.003564
	1.275	0	0.044394	0.003617	0	0.048704	0.004889	0	0.021792	0.01828		1.275	0	0.013856	0.006421	0	0.048468	0.002753	0	0.005566	0.003465
	1.2796	0	0.043982	0.003538	0	0.045936	0.005305	0	0.021228	0.018121		1.2796	0	0.01257	0.006621	0	0.05276	0.002794	2.58e-06	0.00591	0.00354
	1.2842	0	0.043097	0.003697	0	0.043911	0.005105	0	0.021481	0.018924		1.2842	6.78e-06	0.014367	0.00611	0	0.049175	0.002752	0	0.005708	0.003692
	1.28882	0	0.043616	0.003457	0	0.049194	0.004655	0	0.022788	0.017694		1.28882	0	0.013233	0.006058	0	0.052055	0.002816	0	0.005514	0.003781
	1.29342	0	0.042934	0.003218	0	0.045963	0.005011	0	0.022148	0.019303		1.29342	0	0.01354	0.006718	0	0.050939	0.002646	0	0.005639	0.003773
	1.29802	0	0.045095	0.003461	0	0.046555	0.005295	0	0.022155	0.018771		1.29802	0	0.013334	0.005893	0	0.047127	0.002663	0	0.005149	0.003763
	1.30263	0	0.044753	0.003424	0	0.043668	0.004564	0	0.021712	0.019301		1.30263	0	0.014132	0.006445	0	0.049308	0.002863	0	0.00519	0.003738
	1.30723	0	0.043111	0.003507	0	0.046364	0.00489	0	0.02215	0.019771		1.30723	0	0.013337	0.006354	0	0.048822	0.00274	0	0.005976	0.004117
	1.31183	0	0.044096	0.003274	0	0.047032	0.004649	0	0.02335	0.018395		1.31183	0	0.014234	0.006326	0	0.052545	0.002772	0	0.005423	0.004093
	1.31643	0	0.046348	0.003421	0	0.045103	0.004803	0	0.022163	0.019051		1.31643	0	0.013671	0.006386	0	0.050815	0.002509	0	0.005034	0.003922
	1.32105	0	0.039329	0.003616	0	0.047153	0.004876	0	0.022819	0.01937		1.32105	0	0.014176	0.006371	0	0.051278	0.002768	0	0.005376	0.00368
	1.32565	0	0.043138	0.003646	0	0.044996	0.004986	0	0.022045	0.018925		1.32565	0	0.014539	0.006234	0	0.049057	0.002768	0	0.005544	0.004373
	1.33025	0	0.045007	0.003529	0	0.04671	0.004916	0	0.021992	0.019398		1.33025	0	0.013433	0.006134	0	0.051682	0.002879	0	0.005423	0.0041
	1.33487	0	0.044662	0.003486	0	0.046931	0.004747	0	0.020955	0.018937		1.33487	0	0.013039	0.006273	0	0.049925	0.002696	0	0.005427	0.004348
	1.33947	0	0.043347	0.00331	0	0.047086	0.004549	0	0.02183	0.017983		1.33947	0	0.013716	0.006287	0	0.05203	0.002813	0	0.005831	0.004363
	1.34407	0	0.043163	0.003695	0	0.046376	0.0049	0	0.023953	0.020169		1.34407	0	0.014184	0.00623	0	0.052211	0.002553	0	0.007394	0.004511
	1.34867	0	0.044082	0.003349	0	0.048652	0.00475	0	0.022833	0.018049		1.34867	0	0.014293	0.006162	0	0.052273	0.002719	0	0.006454	0.004394
	1.35328	0	0.041468	0.003405	0	0.04547	0.004885	0	0.023667	0.018963		1.35328	0	0.014175	0.006091	0	0.050951	0.002663	0	0.005373	0.004548
	1.35788	0	0.043026	0.003715	0	0.045121	0.004501	0	0.021749	0.018896		1.35788	6.78e-06	0.013259	0.005894	0	0.049216	0.002861	0	0.00565	0.004837
	1.36248	0	0.046365	0.003758	0	0.047463	0.004737	0	0.022774	0.018751		1.36248	0	0.013954	0.006149	0	0.053568	0.002721	0	0.0055	0.004593
	1.36708	0	0.046585	0.003465	0	0.048602	0.004631	0	0.022207	0.018488		1.36708	0	0.013203	0.006834	0	0.048319	0.002457	0	0.005824	0.004569
	1.3717	0	0.044909	0.00343	0	0.047192	0.004953	0	0.023292	0.018999		1.3717	6.78e-06	0.014067	0.005798	0	0.054188	0.002712	0	0.005615	0.004906
	1.3763	0	0.04352	0.003428	0	0.049128	0.00448	0	0.021817	0.019852		1.3763	0	0.012871	0.00613	0	0.053394	0.002627	0	0.006188	0.004934
	1.3809	0	0.038972	0.003514	0	0.048091	0.004654	0	0.022523	0.01816		1.3809	5.06e-06	0.013699	0.006072	0	0.05618	0.002476	0	0.005225	0.00486
	1.3855	0	0.042397	0.003502	0	0.048429	0.004813	0	0.022648	0.019439		1.3855	0	0.013951	0.006416	0	0.049572	0.002687	0	0.005487	0.004646
	1.39012	0	0.043922	0.003485	0	0.04959	0.004805	0	0.021818	0.01794		1.39012	0	0.014216	0.006174	0	0.052091	0.00266	0	0.005664	0.005241
	1.39472	0	0.043462	0.003316	0	0.049206	0.004749	0	0.023062	0.018719		1.39472	0	0.013213	0.006415	0	0.051955	0.002687	0	0.005551	0.005093
	1.39932	0	0.046084	0.003476	0	0.047273	0.004581	0	0.024616	0.018742		1.39932	0	0.014129	0.006155	0	0.052013	0.002655	0	0.005864	0.005041
	1.40393	0	0.043919	0.003414	0	0.048586	0.004438	0	0.022942	0.017861		1.40393	0	0.013921	0.006172	0	0.054792	0.002439	0	0.005409	0.005131
	1.40853	0	0.041649	0.003266	0	0.047197	0.004364	0	0.024194	0.018954		1.40853	0	0.013167	0.006475	0	0.050899	0.002602	0	0.005934	0.004823
	1.41313	0	0.045942	0.003458	0	0.047107	0.004142	0	0.023288	0.019205		1.41313	0	0.013757	0.005723	0	0.052912	0.002516	2.58e-06	0.005555	0.005158
	1.41773	0	0.044634	0.003277	0	0.046335	0.004501	0	0.022065	0.017297		1.41773	0	0.014418	0.005831	0	0.049534	0.002609	2.58e-06	0.005455	0.005212
	1.42235	0	0.04546	0.00352	0	0.045212	0.004413	0	0.023016	0.019629		1.42235	0	0.014288	0.005646	0	0.053768	0.002685	0	0.005657	0.005129
	1.42695	0	0.044689	0.003376	0	0.046788	0.004508	0	0.021573	0.019972		1.42695	0	0.013593	0.005696	0	0.049054	0.00251	0	0.005666	0.005345
	1.43155	0	0.04549	0.003421	0	0.049191	0.004745	0	0.022961	0.019129		1.43155	0	0.013767	0.006013	0	0.048264	0.002602	0	0.006214	0.00478
	1.43615	0	0.044704	0.003429	0	0.046871	0.004515	0	0.022719	0.017895		1.43615	0	0.013108	0.006311	0	0.053201	0.002468	0	0.005976	0.004759
	1.44077	0	0.047103	0.003376	0	0.04535	0.004815	0	0.024789	0.018289		1.44077	0	0.013501	0.005983	0	0.054581	0.002584	0	0.005473	0.005124
	1.44537	0	0.043133	0.003433	0	0.051327	0.004611	0	0.023575	0.0171		1.44537	0	0.01399	0.005994	0	0.049023	0.002549	0	0.005484	0.005196
	1.44997	0	0.042936	0.003079	0	0.047283	0.004301	0	0.022898	0.018137		1.44997	0	0.013413	0.005684	0	0.051022	0.002455	0	0.005443	0.0052
	1.45457	0	0.046148	0.003298	0	0.051024	0.004382	0	0.023058	0.01778		1.45457	0	0.014293	0.00563	0	0.054512	0.002614	0	0.005919	0.005272
	1.45918	0	0.046731	0.003436	0	0.048183	0.004208	0	0.021576	0.018586		1.45918	0	0.013567	0.005726	0	0.051736	0.002642	0	0.005696	0.005342
	1.46378	0	0.042961	0.003241	0	0.049023	0.00418	0	0.022969	0.017211		1.46378	5.05e-06	0.013212	0.006023	0	0.049786	0.002584	0	0.005347	0.005135
	1.46838	0	0.049636	0.003231	0	0.051071	0.004093	0	0.025153	0.018009		1.46838	0	0.014006	0.005825	0	0.054802	0.002471	0	0.005462	0.00515
	1.473	0	0.046916	0.00339	0	0.047501	0.004348	0	0.024244	0.018272		1.473	1.02e-05	0.013497	0.005785	0	0.050694	0.00262	5.15e-06	0.00601	0.00506
	1.4776	0	0.046619	0.003074	0	0.048702	0.004363	0	0.022789	0.018903		1.4776	0	0.014082	0.005466	0	0.055866	0.00246	0	0.005979	0.00522
	1.4822	0	0.044763	0.003194	0	0.051089	0.004797	0	0.023505	0.018629		1.4822	0	0.01348	0.005923	0	0.054138	0.002645	0	0.005727	0.005143
	1.4868	0	0.044279	0.003265	0	0.050415	0.004471	0	0.022399	0.018072		1.4868	0	0.013392	0.006061	0	0.051455	0.002547	0	0.005596	0.004785
	1.49142	0	0.044057	0.00335	0	0.047848	0.004302	0	0.022709	0.017615		1.49142	0	0.013347	0.006123	0	0.054819	0.002491	0	0.005819	0.004822
	1.49602	0	0.042185	0.003394	0	0.048676	0.00466	0	0.022702	0.018182		1.49602	6.24e-06	0.013499	0.005924	0	0.055752	0.002533	0	0.0053	0.005233
	1.50062	0	0.046671	0.003279	0	0.04932	0.004042	0	0.023302	0.01781		1.50062	0	0.013216	0.00576	0	0.050986	0.002461	0	0.005746	0.005045
	1.50522	0	0.046805	0.003269	0	0.051127	0.004285	0	0.023227	0.017272		1.50522	0	0.012551	0.005335	0	0.054951	0.00237	0	0.005937	0.005294
	1.50983	0	0.044554	0.003392	0	0.049723	0.00441	0	0.022756	0.016967		1.50983	0	0.013276	0.005952	0	0.052948	0.002705	0	0.006289	0.00528
	1.51443	0	0.043923	0.003204	0	0.047874	0.004341	0	0.02361	0.019645		1.51443	6.11e-06	0.01375	0.005838	0	0.054782	0.002553	0	0.005435	0.005219
	1.51903	0	0.041398	0.003568	0	0.047125	0.004457	0	0.021784	0.016678		1.51903	0	0.012754	0.006357	0	0.049941	0.002498	0	0.005559	0.005027
	1.52363	0	0.04243	0.003365	0	0.049908	0.004434	0	0.02271	0.016777		1.52363	5.92e-06	0.013361	0.00616	0	0.054141	0.002537	0	0.005437	0.004868
	1.52825	0	0.043733	0.003144	0	0.048561	0.003948	0	0.023396	0.017936		1.52825	0	0.013952	0.00581	0	0.052771	0.002662	0	0.005508	0.004939
	1.53285	0	0.047789	0.003361	0	0.049335	0.004172	0	0.022812	0.018121		1.53285	0	0.013508	0.006118	0	0.053599	0.00265	0	0.005818	0.005068
	1.53745	0	0.041625	0.003353	0	0.051375	0.00427	0	0.02311	0.017326		1.53745	0	0.013417	0.005575	0	0.052742	0.002596	0	0.005639	0.004896
	1.54207	0	0.043037	0.003389	0	0.049866	0.004107	0	0.023382	0.019146		1.54207	6.17e-06	0.014205	0.006184	0	0.049177	0.002541	0	0.005869	0.004992
	1.54667	0	0.044874	0.00341	0	0.049102	0.004588	0	0.022287	0.018061		1.54667	0	0.014245	0.006527	0	0.051958	0.002952	0	0.006137	0.005137
	1.55127	0	0.044888	0.003772	0	0.049673	0.004559	0	0.023144	0.019538		1.55127	0	0.014228	0.006636	0	0.054647	0.003032	0	0.00642	0.005332
	1.55587	0	0.045791	0.00376	0	0.049995	0.004601	0	0.02172	0.020242		1.55587	0	0.013313	0.006709	0	0.048531	0.003097	3.14e-06	0.00676	0.004975
	1.56048	0	0.046175	0.003726	0	0.049598	0.00457	0	0.022455	0.018727		1.56048	5.15e-06	0.01476	0.006918	0	0.048283	0.003259	2.8e-05	0.007164	0.005125
	1.56508	0	0.044881	0.003859	0	0.048152	0.004852	0	0.022353	0.019737		1.56508	0	0.015361	0.006506	0	0.051472	0.003402	7.45e-05	0.008264	0.005382
	1.56968	0	0.044092	0.004125	0	0.048918	0.005151	0	0.022779	0.020989		1.56968	0	0.015323	0.007432	0	0.051462	0.003497	0.000256	0.010956	0.005825
	1.57428	0	0.042541	0.004228	0	0.047337	0.005767	0	0.023018	0.020708		1.57428	0	0.015095	0.00755	0	0.052167	0.003455	0.000692	0.010963	0.005776
	1.5789	0	0.042478	0.00427	0	0.044142	0.006191	0	0.021814	0.020926		1.5789	0	0.016099	0.007675	0	0.057213	0.003582	0.001385	0.01325	0.007126
	1.5835	0	0.041722	0.00453	0	0.045061	0.006246	0	0.022347	0.021261		1.5835	0	0.015772	0.007831	0	0.050902	0.00316	0.002255	0.016006	0.009296
	1.5881	0	0.045237	0.004395	0	0.048675	0.005797	0	0.022088	0.020816		1.5881	0	0.016126	0.007806	0	0.048995	0.003153	0.002843	0.021241	0.012279
	1.5927	0	0.040749	0.004366	0	0.050195	0.006309	0	0.023343	0.023568		1.5927	0	0.016612	0.007939	0	0.050497	0.003504	0.003379	0.029114	0.018336
	1.59732	0	0.043267	0.00496	0	0.048748	0.006572	0	0.022129	0.024143		1.59732	0	0.01625	0.007637	0	0.050507	0.00359	0.003478	0.037314	0.028261
	1.60192	0	0.04195	0.004832	0	0.049569	0.006757	0	0.022861	0.023204		1.60192	6.78e-06	0.016896	0.007537	0	0.049104	0.0036	0.003242	0.049354	0.039449
	1.60652	0	0.043525	0.004973	0	0.04615	0.006522	0	0.021447	0.022318		1.60652	0	0.018377	0.007589	0	0.052571	0.003528	0.002574	0.061793	0.05161
	1.61113	0	0.043769	0.004664	0	0.048557	0.007633	0	0.022603	0.022887		1.61113	0	0.016898	0.00827	0	0.048471	0.0036	0.002058	0.066647	0.064145
	1.61573	0	0.039435	0.004855	0	0.0467	0.007333	0	0.02256	0.023099		1.61573	0	0.017959	0.007698	0	0.048822	0.003696	0.002069	0.071526	0.065279
	1.62033	0	0.044391	0.005333	0	0.047517	0.007519	0	0.02419	0.023892		1.62033	0	0.017346	0.007888	0	0.052802	0.003696	0.003766	0.077576	0.072424
	1.62493	0	0.042792	0.005019	0	0.048834	0.00814	0	0.024499	0.024624		1.62493	0	0.018136	0.008346	0	0.050581	0.003676	0.011076	0.078216	0.069746
	1.62955	0	0.045479	0.004749	0	0.046558	0.009416	0	0.023001	0.023911		1.62955	0	0.017588	0.008039	0	0.052634	0.003612	0.037162	0.065564	0.069748
	1.63415	0	0.045255	0.005018	0	0.047598	0.010962	0	0.023373	0.024354		1.63415	0	0.017822	0.00801	0	0.047898	0.003666	0.103707	0.061339	0.076865
	1.63875	0	0.043385	0.005298	0	0.047077	0.013037	0	0.022625	0.025054		1.63875	0	0.018665	0.008352	0	0.050402	0.003703	0.260598	0.060765	0.106553
	1.64335	0	0.040626	0.005592	0	0.048304	0.015078	0	0.023914	0.024815		1.64335	0	0.017853	0.008268	0	0.053822	0.003854	0.439069	0.067102	0.193341
	1.64797	1.12e-06	0.044326	0.005554	0	0.049986	0.016797	0	0.024807	0.024289		1.64797	0	0.02211	0.008547	0	0.052737	0.00381	0.577453	0.079515	0.354532
	1.65257	0	0.051436	0.006315	0	0.050463	0.016178	0	0.024665	0.024858		1.65257	2.08e-06	0.020993	0.008102	0	0.05306	0.003994	0.708174	0.11624	0.531334
	1.65717	0	0.048578	0.006462	0	0.053738	0.015339	0	0.026059	0.024257		1.65717	0	0.021747	0.008083	0	0.058103	0.004034	0.711584	0.188182	0.763425
	1.66177	0	0.048552	0.006713	0	0.059515	0.01287	0	0.027544	0.026739		1.66177	0	0.021188	0.008358	0	0.055635	0.004276	0.859203	0.32173	0.842233
	1.66638	0	0.051897	0.007559	0	0.066535	0.012084	0	0.028424	0.025528		1.66638	0	0.022204	0.009057	0	0.055731	0.004164	1	0.51689	0.921208
	1.67098	0	0.054611	0.007295	5.09e-05	0.069281	0.009853	0	0.027827	0.024097		1.67098	6.78e-06	0.022621	0.008208	0	0.063253	0.00404	0.751915	0.60754	0.927078
	1.67558	0	0.050007	0.00697	0	0.081138	0.00868	0	0.029894	0.025547		1.67558	4.01e-06	0.021189	0.009026	0	0.063215	0.004503	0.695329	0.702849	0.905935
	1.68018	0	0.054149	0.007837	0	0.08846	0.008257	0	0.028253	0.024844		1.68018	0	0.020618	0.009284	0	0.061851	0.004649	0.495512	0.930552	0.885107
	1.6848	0	0.058157	0.007424	0	0.08946	0.007149	0	0.02708	0.024668		1.6848	1.26e-05	0.020811	0.009103	0	0.059775	0.004489	0.296382	0.867765	0.857339
	1.6894	0	0.054754	0.007082	0	0.093761	0.006705	6.15e-07	0.02956	0.023392		1.6894	0	0.018997	0.009105	1.09e-05	0.064392	0.004929	0.188547	1	1
	1.694	0	0.057075	0.007344	0	0.08764	0.006972	9.72e-07	0.028841	0.025728		1.694	0	0.019019	0.008893	1.63e-05	0.065382	0.004982	0.097554	0.951989	0.792666
	1.6986	0	0.055702	0.006463	0	0.074169	0.007619	2.63e-05	0.029791	0.024204		1.6986	0	0.019031	0.010148	5.82e-05	0.067665	0.004615	0.052127	0.838289	0.751863
	1.70322	1e-05	0.056953	0.006194	0	0.075038	0.006966	0	0.02994	0.025237		1.70322	0	0.019176	0.009551	6.53e-05	0.063426	0.004454	0.022506	0.654267	0.579208
	1.70782	0	0.054558	0.005806	0	0.074194	0.007034	0	0.029395	0.025941		1.70782	6.78e-06	0.01862	0.009884	7.17e-05	0.065974	0.004474	0.010671	0.557511	0.498824
	1.71242	1.91e-05	0.059405	0.005478	0	0.075035	0.007475	0	0.029523	0.026445		1.71242	5.64e-06	0.017714	0.009425	4.44e-05	0.063684	0.004095	0.005849	0.412862	0.393181
	1.71702	0	0.062435	0.005637	0	0.063004	0.007441	0	0.030272	0.025116		1.71702	0	0.017519	0.010218	0.000112	0.065697	0.0042	0.002869	0.310883	0.272431
	1.72163	6.39e-05	0.057457	0.005555	0	0.068871	0.007589	0	0.032163	0.026098		1.72163	0	0.018545	0.009329	0.000144	0.069464	0.004048	0.001781	0.206264	0.216016
	1.72623	5.09e-05	0.063255	0.005247	0	0.070325	0.007341	0	0.029371	0.023529		1.72623	0	0.017654	0.009948	0.000152	0.068109	0.003931	0.001071	0.124385	0.145603
	1.73083	4.27e-05	0.060971	0.005257	0	0.066514	0.007476	0	0.030954	0.023648		1.73083	1.32e-05	0.017659	0.010307	0.000188	0.066693	0.003831	0.000643	0.082726	0.127259
	1.73543	2.78e-05	0.066295	0.005771	0	0.067781	0.00746	0	0.032365	0.024156		1.73543	6.78e-06	0.017801	0.009948	0.000219	0.06684	0.004158	0.00064	0.057063	0.109907
	1.74005	6.1e-05	0.061662	0.00576	0.000116	0.068157	0.007737	0	0.031277	0.026597		1.74005	0	0.018631	0.010046	0.000176	0.07345	0.004213	0.000456	0.049954	0.093045
	1.74465	2.26e-05	0.061894	0.006276	0	0.074318	0.007943	1.29e-05	0.032887	0.026329		1.74465	0	0.017948	0.009741	9.3e-05	0.071787	0.004125	0.000468	0.048578	0.086234
	1.74925	1.39e-05	0.066438	0.007089	0	0.072874	0.008433	2.6e-05	0.03302	0.027071		1.74925	0	0.01823	0.009482	8.92e-05	0.068487	0.004384	0.000446	0.048834	0.085555
	1.75387	1.07e-05	0.068699	0.007257	0	0.072946	0.00899	3.66e-05	0.032271	0.027219		1.75387	0	0.018026	0.009523	5.14e-05	0.073461	0.004389	0.000361	0.049771	0.083923
	1.75847	0	0.065755	0.007364	0	0.067357	0.010063	3.98e-05	0.032885	0.026637		1.75847	1.02e-05	0.019417	0.00964	2.04e-05	0.077699	0.004871	0.000382	0.055577	0.079664
	1.76307	1.31e-05	0.070575	0.00717	0	0.073524	0.009477	2.23e-05	0.033204	0.027759		1.76307	6.86e-06	0.019304	0.010123	0	0.073281	0.005617	0.000353	0.051709	0.069628
	1.76767	1.34e-05	0.062655	0.007647	0	0.075253	0.009669	4.86e-06	0.032591	0.02706		1.76767	2.3e-05	0.020962	0.009625	0	0.074081	0.006727	0.00039	0.046835	0.067212
	1.77228	0	0.069478	0.007792	9.59e-05	0.07434	0.010142	1.56e-05	0.033406	0.027943		1.77228	0	0.019711	0.009816	0	0.07421	0.006969	0.000365	0.049276	0.065752
	1.77688	0	0.068796	0.007325	5.42e-05	0.074778	0.009565	2.84e-05	0.03323	0.026735		1.77688	1.81e-05	0.021064	0.010309	1.91e-05	0.079931	0.007735	0.000341	0.045697	0.064384
	1.78148	0	0.068748	0.007117	8.83e-05	0.078653	0.009038	1.27e-05	0.034781	0.029228		1.78148	1.65e-05	0.023335	0.009864	0	0.077965	0.007759	0.000344	0.044805	0.060872
	1.78608	0	0.06821	0.006987	0	0.07612	0.009094	1.31e-05	0.03816	0.028771		1.78608	1.01e-05	0.023934	0.010031	0	0.075124	0.008567	0.000383	0.042373	0.064856
	1.7907	0	0.066168	0.006699	0	0.075302	0.008715	0	0.043121	0.02626		1.7907	1.05e-05	0.02619	0.010727	0	0.076694	0.007307	0.000345	0.040706	0.060157
	1.7953	0	0.067322	0.006787	0	0.076306	0.008934	0	0.051538	0.027701		1.7953	3.3e-06	0.025741	0.010899	0	0.081976	0.007132	0.000305	0.039486	0.0555
	1.7999	0	0.06813	0.006645	7.4e-05	0.079306	0.00829	0	0.076154	0.027513		1.7999	8.21e-06	0.025246	0.011201	0	0.078033	0.006913	0.000286	0.037034	0.058788
	1.8045	0	0.065941	0.006376	0	0.074155	0.009277	1.27e-05	0.136774	0.028674		1.8045	1.4e-05	0.026851	0.010768	0	0.075948	0.006932	0.000298	0.039783	0.064597
	1.80912	0	0.066304	0.006848	0	0.077388	0.009362	1.42e-05	0.291028	0.02979		1.80912	6.05e-06	0.028773	0.010433	0	0.076376	0.006679	0.0003	0.040643	0.06129
	1.81372	0	0.066929	0.006677	0	0.078068	0.008731	4.39e-05	0.485954	0.02802		1.81372	6.78e-06	0.027064	0.01081	0	0.07991	0.007055	0.00023	0.039297	0.066028
	1.81832	0	0.070793	0.006899	0	0.0771	0.009289	7.07e-05	0.856557	0.029856		1.81832	6.78e-06	0.03148	0.010886	0	0.074976	0.0066	0.000261	0.039916	0.069651
	1.82293	0	0.067211	0.006331	0	0.077122	0.008731	0.000129	1	0.028979		1.82293	0	0.03573	0.012537	0	0.075577	0.007398	0.000285	0.042513	0.071592
	1.82753	0	0.062989	0.006523	7.07e-05	0.079389	0.00961	9.82e-05	0.947398	0.032072		1.82753	0	0.039037	0.012392	0	0.076502	0.00744	0.000289	0.041844	0.074585
	1.83213	0	0.071195	0.00699	6.09e-05	0.080826	0.010344	0.000182	0.882358	0.03144		1.83213	0	0.052545	0.013029	0	0.078745	0.007464	0.000247	0.042499	0.081342
	1.83673	0	0.071738	0.007188	0.000162	0.085291	0.011304	0.000156	0.912295	0.032336		1.83673	0	0.063487	0.013273	0	0.080049	0.008276	0.000271	0.043072	0.088116
	1.84135	0	0.075553	0.007458	0.000297	0.085464	0.012356	8.81e-05	0.636875	0.033415		1.84135	1.23e-05	0.08516	0.014162	0	0.079916	0.007765	0.000264	0.04195	0.095028
	1.84595	0	0.067511	0.007848	0.000255	0.091049	0.013185	6.68e-05	0.488552	0.034013		1.84595	2.08e-05	0.101762	0.014967	1.64e-05	0.079994	0.008143	0.000281	0.044557	0.098469
	1.85055	0	0.07124	0.007986	0.000473	0.110918	0.013487	5.26e-05	0.296844	0.035262		1.85055	1.29e-05	0.116655	0.01532	0	0.079005	0.008411	0.000287	0.044873	0.10633
	1.85515	0	0.0697	0.008536	0.000495	0.142872	0.013954	5.34e-05	0.178058	0.03306		1.85515	5.25e-05	0.123542	0.01507	1.4e-05	0.080281	0.007648	0.000282	0.046131	0.123248
	1.85977	0	0.075211	0.008823	0.000483	0.216558	0.013582	1.87e-05	0.102378	0.033218		1.85977	4.9e-05	0.129532	0.017237	0	0.083516	0.00766	0.000298	0.05002	0.136226
	1.86437	1.34e-05	0.0696	0.008943	0.000609	0.372072	0.013312	3.27e-05	0.065366	0.035888		1.86437	6.68e-05	0.118146	0.019038	0	0.07645	0.007252	0.000314	0.050446	0.149478
	1.86897	1.34e-05	0.072935	0.008818	0.000539	0.599239	0.014567	2.91e-05	0.053553	0.035653		1.86897	0.000108	0.117849	0.021192	0	0.0826	0.007306	0.000327	0.054688	0.164493
	1.87357	0	0.073758	0.008536	0.000378	0.8601	0.013076	1.8e-05	0.046715	0.03468		1.87357	7.58e-05	0.140582	0.022978	0	0.085949	0.006679	0.000296	0.05919	0.160239
	1.87818	0	0.072394	0.009263	0.000219	0.984504	0.013298	6.09e-06	0.048855	0.036193		1.87818	5.03e-05	0.188433	0.023163	0	0.081829	0.006409	0.000292	0.056679	0.147093
	1.88278	0	0.071502	0.009174	0.000224	1	0.013045	9.92e-06	0.053791	0.035028		1.88278	0.000114	0.311278	0.02601	0	0.079883	0.00671	0.000291	0.061672	0.170202
	1.88738	0	0.073377	0.009301	0.000151	0.956615	0.013482	2.05e-05	0.049277	0.034338		1.88738	0.000183	0.490736	0.027812	0	0.086677	0.006899	0.000241	0.056383	0.180387
	1.89198	1.2e-05	0.07847	0.008785	8.82e-05	0.776133	0.013478	2.85e-05	0.052334	0.034602		1.89198	0.000301	0.729532	0.028094	0	0.08289	0.006711	0.000212	0.059614	0.182059
	1.8966	0	0.075968	0.009237	4.72e-05	0.589371	0.014032	4.06e-06	0.051768	0.037081		1.8966	0.000556	0.859916	0.029456	0	0.08224	0.00722	0.000389	0.06408	0.195425
	1.9012	0	0.07571	0.010376	3.89e-05	0.395326	0.014875	2.15e-05	0.049868	0.036616		1.9012	0.001086	0.997004	0.030763	2.9e-05	0.081499	0.007335	0.000225	0.066578	0.200181
	1.9058	1.28e-05	0.07483	0.010811	0.000147	0.28931	0.015623	1.07e-05	0.046926	0.038274		1.9058	0.001819	1	0.033647	0	0.083157	0.008605	0.000247	0.079292	0.209373
	1.9104	0	0.079681	0.012213	0	0.194095	0.01605	0	0.042872	0.039733		1.9104	0.002833	0.72316	0.034363	0	0.080073	0.008471	0.000339	0.089045	0.206796
	1.91502	0	0.080014	0.013865	5.61e-05	0.132339	0.017839	3.91e-07	0.042616	0.039829		1.91502	0.003733	0.658348	0.033654	0	0.087103	0.008247	0.000197	0.099793	0.220213
	1.91962	0	0.084656	0.014659	7.11e-05	0.111122	0.018952	1.16e-05	0.042605	0.040577		1.91962	0.004519	0.506326	0.036115	0	0.088066	0.008481	0.000191	0.115548	0.178141
	1.92422	0	0.081775	0.016771	0	0.106357	0.018905	0	0.044371	0.039392		1.92422	0.004347	0.317014	0.032088	2.74e-06	0.084921	0.008274	0.000229	0.114607	0.161074
	1.92882	0	0.083814	0.017162	0	0.09875	0.018963	0	0.041487	0.039592		1.92882	0.004166	0.199961	0.03177	0	0.08651	0.008152	0.000167	0.119813	0.16226
	1.93343	0	0.086717	0.01548	0	0.096633	0.017569	0	0.045845	0.041723		1.93343	0.003475	0.121913	0.028274	0	0.085425	0.008562	0.000225	0.14773	0.153133
	1.93803	1.06e-06	0.0844	0.017733	0	0.094418	0.017165	1.82e-05	0.045392	0.040372		1.93803	0.003197	0.088869	0.025614	0	0.088852	0.007904	0.000164	0.13641	0.14213
	1.94263	3.24e-07	0.08467	0.016943	5.71e-05	0.099045	0.016753	1.32e-05	0.052647	0.041748		1.94263	0.003527	0.069269	0.025605	0	0.088569	0.009209	0.000177	0.144795	0.118295
	1.94723	2.08e-06	0.080104	0.014963	0	0.102306	0.015444	1.47e-05	0.054381	0.040032		1.94723	0.004993	0.06294	0.028628	0	0.090562	0.009012	0.000163	0.149066	0.102607
	1.95185	0	0.082658	0.014025	8.83e-05	0.105681	0.014778	0	0.05373	0.040205		1.95185	0.008869	0.059622	0.036151	0	0.094269	0.009174	0.000207	0.132664	0.092663
	1.95645	0	0.086616	0.012241	0.000293	0.102096	0.013896	1.37e-05	0.053816	0.03811		1.95645	0.016133	0.05929	0.046669	0	0.088994	0.011204	0.000198	0.136116	0.080531
	1.96105	0	0.087883	0.01125	0.000163	0.098368	0.013679	1.6e-05	0.050987	0.039114		1.96105	0.025896	0.057687	0.054445	0	0.091056	0.011693	0.000247	0.118634	0.077456
	1.96565	1.98e-05	0.088275	0.010327	0.000176	0.099897	0.013988	1.37e-05	0.049006	0.039547		1.96565	0.038467	0.057111	0.069193	3.14e-05	0.091597	0.011709	0.000263	0.112973	0.073015
	1.97027	0	0.082341	0.009826	0.000353	0.098619	0.015316	0	0.049744	0.040496		1.97027	0.043963	0.058066	0.082266	0	0.093539	0.012053	0.000308	0.101335	0.07721
	1.97487	2.22e-06	0.088198	0.010933	0.000321	0.101092	0.015871	1.16e-05	0.046912	0.040668		1.97487	0.056885	0.053707	0.103306	2.1e-05	0.091339	0.011299	0.000313	0.085307	0.077721
	1.97947	2.09e-05	0.088368	0.009345	0.000259	0.106338	0.01691	1.01e-05	0.051359	0.041483		1.97947	0.078246	0.050638	0.145936	0	0.096335	0.012224	0.000332	0.091762	0.084368
	1.98408	0	0.082968	0.010344	0.000321	0.100166	0.017889	1.37e-05	0.051246	0.044697		1.98408	0.127486	0.050817	0.224832	6.71e-06	0.097163	0.011038	0.000415	0.076778	0.092603
	1.98868	0	0.089065	0.009452	0.000177	0.103052	0.017205	9.72e-06	0.053384	0.043449		1.98868	0.236003	0.049322	0.37459	7.02e-06	0.095217	0.011365	0.000417	0.077506	0.100001
	1.99328	1.33e-05	0.084438	0.009968	0.000133	0.094068	0.019758	2.37e-05	0.05079	0.04203		1.99328	0.431359	0.049726	0.54861	5.86e-06	0.098	0.011419	0.000415	0.073201	0.099752
	1.99788	0	0.086645	0.009848	0	0.098061	0.019896	4.54e-05	0.052914	0.043524		1.99788	0.593908	0.050872	0.724746	1.55e-06	0.094694	0.011656	0.000361	0.065184	0.105249
	2.0025	1.53e-05	0.085677	0.009345	8.74e-05	0.102874	0.019628	0.000137	0.054471	0.043823		2.0025	0.725369	0.049994	0.940218	0	0.104294	0.01234	0.000291	0.064714	0.112709
	2.0071	1.74e-06	0.091574	0.010133	8.83e-05	0.103609	0.019261	0.000218	0.058447	0.043027		2.0071	0.994208	0.047283	1	4.65e-06	0.095368	0.01344	0.000284	0.065875	0.10738
	2.0117	2.02e-05	0.091322	0.011096	0	0.100541	0.019908	0.000324	0.059838	0.043843		2.0117	1	0.044153	0.992658	2.1e-05	0.103544	0.013113	0.000254	0.060121	0.111348
	2.0163	1.26e-05	0.093088	0.011552	0	0.100847	0.022105	0.000371	0.061611	0.045183		2.0163	0.810704	0.045364	0.823632	0	0.105007	0.01461	0.000233	0.061444	0.098808
	2.02092	4.6e-06	0.092394	0.011949	8.58e-05	0.09909	0.023146	0.000404	0.057667	0.046629		2.02092	0.699867	0.044455	0.682757	0	0.101023	0.014867	0.000262	0.057679	0.112946
	2.02552	1.02e-06	0.09341	0.012273	0.000133	0.10406	0.025639	0.000332	0.059633	0.051046		2.02552	0.462254	0.043211	0.476543	0	0.103765	0.014423	0.000203	0.062473	0.11655
	2.03012	2.11e-05	0.090854	0.013306	0	0.103236	0.025027	0.00038	0.055562	0.050079		2.03012	0.268432	0.046003	0.326809	2.07e-05	0.102108	0.013679	0.000354	0.062631	0.105886
	2.03473	4.17e-05	0.096225	0.014477	0	0.102501	0.026823	0.00021	0.054009	0.049509		2.03473	0.161042	0.044583	0.196937	3.12e-05	0.105198	0.013039	0.000659	0.060746	0.109683
	2.03933	0.000128	0.094968	0.014981	8.48e-05	0.104641	0.025498	0.000206	0.050747	0.050564		2.03933	0.084706	0.05088	0.120684	3.14e-05	0.101614	0.013742	0.001405	0.06555	0.103183
	2.04393	0.000293	0.093835	0.019614	0.000125	0.111809	0.026328	0.0001	0.047844	0.049864		2.04393	0.055364	0.058552	0.088872	6.35e-05	0.099823	0.014988	0.002752	0.069632	0.113445
	2.04853	0.000746	0.100732	0.028175	6.17e-05	0.109933	0.023428	0.000109	0.049836	0.049259		2.04853	0.03189	0.071783	0.068955	0.000266	0.094936	0.016375	0.0051	0.075611	0.128795
	2.05313	0.001607	0.098513	0.044088	4.82e-05	0.114298	0.023557	7.42e-05	0.047096	0.046075		2.05313	0.024221	0.081775	0.07025	0.000412	0.101519	0.017589	0.009723	0.077199	0.150231
	2.05775	0.003532	0.099977	0.101678	4.7e-05	0.111076	0.024405	2.05e-05	0.047756	0.045947		2.05775	0.018328	0.088666	0.084835	0.000889	0.102032	0.021705	0.013363	0.08152	0.184703
	2.06235	0.007744	0.102572	0.196993	8.83e-05	0.12145	0.020678	3.61e-05	0.044	0.047972		2.06235	0.016457	0.094082	0.098224	0.002154	0.097952	0.025596	0.015134	0.08085	0.233792
	2.06695	0.01791	0.099335	0.378882	0	0.131429	0.020518	5.72e-05	0.044892	0.047786		2.06695	0.014506	0.101005	0.119155	0.004786	0.099686	0.031737	0.020634	0.088598	0.240547
	2.07155	0.035674	0.102347	0.491339	0.000177	0.133187	0.018682	9.23e-05	0.046897	0.044173		2.07155	0.015282	0.100766	0.126286	0.009251	0.105157	0.041334	0.022285	0.086475	0.278175
	2.07617	0.092618	0.107747	0.735923	0.000295	0.161238	0.019024	0.000227	0.047827	0.046833		2.07617	0.012926	0.095372	0.118342	0.018008	0.111479	0.055639	0.022454	0.086792	0.304212
	2.08077	0.229061	0.110728	0.967676	0.000538	0.197403	0.019399	0.000375	0.048617	0.047712		2.08077	0.012682	0.079618	0.108123	0.039635	0.106668	0.113206	0.021304	0.097844	0.314241
	2.08537	0.462835	0.114023	0.989981	0.001545	0.201118	0.018648	0.001277	0.047917	0.048621		2.08537	0.01438	0.071263	0.093837	0.078263	0.112272	0.219412	0.018828	0.099535	0.278807
	2.08998	0.592677	0.113678	1	0.004511	0.202989	0.019161	0.002592	0.050431	0.052273		2.08998	0.015584	0.071166	0.080175	0.147896	0.112133	0.372031	0.017359	0.104808	0.285744
	2.09458	0.944419	0.119439	0.952383	0.010892	0.194156	0.017358	0.006654	0.048561	0.054716		2.09458	0.017931	0.066683	0.084615	0.268498	0.113585	0.592178	0.015024	0.101478	0.283004
	2.09918	1	0.133565	0.847617	0.028823	0.184935	0.018034	0.014403	0.049953	0.058374		2.09918	0.017962	0.065692	0.093068	0.454738	0.114453	0.774082	0.012698	0.096141	0.261324
	2.10378	0.958901	0.150239	0.69494	0.076021	0.165273	0.019982	0.035923	0.050782	0.067359		2.10378	0.01917	0.066453	0.111103	0.797775	0.117343	0.916679	0.010114	0.097027	0.209861
	2.1084	0.890695	0.206829	0.458285	0.159933	0.145107	0.025033	0.08611	0.050609	0.081806		2.1084	0.023843	0.057683	0.132948	1	0.123534	0.939276	0.009063	0.094131	0.197322
	2.113	0.713308	0.269014	0.319828	0.373246	0.136562	0.036073	0.160933	0.049319	0.122356		2.113	0.023575	0.060563	0.145768	0.996639	0.125539	1	0.008713	0.090002	0.158141
	2.1176	0.467308	0.466298	0.25039	0.632798	0.131756	0.068076	0.367242	0.05233	0.229727		2.1176	0.022315	0.059484	0.138851	0.92586	0.143964	0.84948	0.008085	0.083651	0.139192
	2.12222	0.31667	0.715183	0.167321	0.816151	0.122439	0.148408	0.577524	0.052199	0.347023		2.12222	0.023988	0.057851	0.129994	0.580741	0.151203	0.83881	0.008335	0.071526	0.11096
	2.12682	0.214239	0.948732	0.12428	1	0.119295	0.274327	0.756866	0.052942	0.617919		2.12682	0.0184	0.061665	0.12362	0.526736	0.176962	0.693588	0.007119	0.062077	0.096181
	2.13142	0.129546	0.912269	0.088555	0.992977	0.116116	0.449178	1	0.053437	0.917349		2.13142	0.014515	0.058826	0.094454	0.31801	0.234506	0.490411	0.006483	0.054384	0.084696
	2.13602	0.080481	0.995013	0.066729	0.805275	0.122336	0.702581	0.897338	0.051131	0.982502		2.13602	0.007579	0.060705	0.074201	0.179601	0.346122	0.331854	0.005493	0.043912	0.077847
	2.14063	0.051307	0.880431	0.047431	0.671896	0.12098	0.856786	0.783241	0.053574	1		2.14063	0.005747	0.058903	0.063494	0.107241	0.482482	0.18736	0.004232	0.041921	0.072778
	2.14523	0.036542	0.694789	0.042047	0.494941	0.125611	0.951056	0.65949	0.054101	0.843975		2.14523	0.004557	0.060238	0.054196	0.065684	0.623319	0.119328	0.003067	0.04006	0.075625
	2.14983	0.023173	0.490552	0.03332	0.252552	0.123548	1	0.360966	0.052821	0.736394		2.14983	0.001506	0.057197	0.04961	0.032047	0.792626	0.075128	0.002355	0.041114	0.074336
	2.15443	0.016953	0.34494	0.029349	0.161008	0.129369	0.837803	0.243537	0.053213	0.629859		2.15443	0.001068	0.057961	0.046277	0.018934	0.867881	0.042811	0.001409	0.040772	0.071721
	2.15905	0.011071	0.263661	0.024972	0.080948	0.130616	0.689503	0.161404	0.051487	0.354664		2.15905	0.000984	0.054561	0.040771	0.010797	0.763021	0.027879	0.000879	0.039398	0.072973
	2.16365	0.00708	0.182725	0.025248	0.045063	0.124229	0.577199	0.091501	0.051603	0.224666		2.16365	0.000765	0.059209	0.041359	0.007027	0.682118	0.021077	0.000613	0.04053	0.068621
	2.16825	0.004812	0.135231	0.024731	0.02652	0.120252	0.420901	0.045035	0.051585	0.141073		2.16825	0.000589	0.062332	0.039918	0.004668	0.475867	0.019642	0.000414	0.036859	0.072662
	2.17285	0.003482	0.132484	0.021729	0.016993	0.118689	0.272478	0.022632	0.049478	0.084262		2.17285	0.000425	0.067065	0.037305	0.003137	0.358018	0.01712	0.000314	0.036593	0.069269
	2.17747	0.00225	0.126899	0.018568	0.008093	0.121764	0.163407	0.012456	0.04927	0.061845		2.17747	0.000307	0.072275	0.035466	0.002497	0.260558	0.016349	0.000251	0.037694	0.072877
	2.18207	0.001901	0.132578	0.016879	0.006884	0.120396	0.105027	0.006423	0.046212	0.050804		2.18207	0.000325	0.07473	0.033027	0.001832	0.175516	0.015484	0.000192	0.035788	0.070868
	2.18667	0.001611	0.118243	0.017341	0.004163	0.118458	0.059822	0.004596	0.046058	0.045556		2.18667	0.000281	0.082271	0.032913	0.001962	0.147439	0.015454	0.000212	0.037179	0.073642
	2.19127	0.001224	0.126069	0.01623	0.004024	0.111266	0.036333	0.003397	0.045257	0.04739		2.19127	0.000312	0.095161	0.030477	0.001549	0.117658	0.014009	0.000164	0.035349	0.076861
	2.19588	0.001271	0.120666	0.015965	0.003669	0.111625	0.025358	0.003371	0.045799	0.045071		2.19588	0.000242	0.085565	0.03072	0.001654	0.115121	0.012628	0.000182	0.03453	0.083075
	2.20048	0.001047	0.110586	0.015357	0.003624	0.112734	0.021878	0.003091	0.043696	0.042101		2.20048	0.000211	0.081107	0.030439	0.001556	0.109837	0.012571	0.000147	0.035032	0.086127
	2.20508	0.00105	0.11657	0.01482	0.003885	0.10613	0.019768	0.003331	0.047625	0.043121		2.20508	0.00024	0.072104	0.03226	0.001566	0.106555	0.01321	0.000178	0.035338	0.082516
	2.20968	0.000999	0.108928	0.014526	0.004375	0.105531	0.018939	0.004145	0.047508	0.043499		2.20968	0.000271	0.066387	0.033454	0.001366	0.110808	0.014001	0.000136	0.035102	0.087217
	2.2143	0.001026	0.11213	0.014847	0.004972	0.106143	0.017645	0.007251	0.049235	0.043774		2.2143	0.0002	0.057277	0.033363	0.00135	0.109427	0.015043	0.000143	0.036463	0.083153
	2.2189	0.000879	0.106388	0.013861	0.005826	0.10211	0.017715	0.010654	0.04858	0.04391		2.2189	0	0.049563	0.033801	0.001215	0.105767	0.01577	0.000139	0.037296	0.083028
	2.2235	0.001056	0.113276	0.013876	0.006123	0.118344	0.01752	0.015815	0.051518	0.046975		2.2235	9.47e-05	0.049564	0.034833	0.001087	0.106424	0.015111	0.000134	0.03763	0.080806
	2.2281	0.001245	0.105106	0.013302	0.007395	0.121602	0.018839	0.018559	0.053801	0.045547		2.2281	0.000113	0.048991	0.034259	0.001012	0.105932	0.016708	0.000114	0.038909	0.081277
	2.23272	0.001084	0.10682	0.013839	0.007264	0.118189	0.019926	0.021523	0.052432	0.051805		2.23272	0.000241	0.049227	0.033063	0.000801	0.097936	0.016231	0.000146	0.040252	0.076472
	2.23732	0.001173	0.104563	0.013583	0.007342	0.126137	0.022861	0.021446	0.052838	0.049968		2.23732	0.000164	0.046411	0.033468	0.00078	0.096822	0.016357	0.000143	0.041873	0.073703
	2.24192	0.001134	0.106454	0.015154	0.005213	0.126081	0.023113	0.018355	0.053343	0.051908		2.24192	0.00039	0.050029	0.030809	0.000632	0.096084	0.017416	0.000136	0.042018	0.074171
	2.24652	0.001238	0.097752	0.015376	0.00445	0.132127	0.026377	0.015371	0.051812	0.050319		2.24652	0.000102	0.046816	0.030708	0.000864	0.104619	0.017705	0.000148	0.043621	0.07171
	2.25113	0.00176	0.09136	0.017948	0.003931	0.125103	0.028576	0.010596	0.051579	0.050812		2.25113	0.000242	0.050619	0.031605	0.000889	0.107675	0.018651	0.000171	0.044308	0.068293
	2.25573	0.002234	0.095212	0.022163	0.004042	0.131113	0.029444	0.00616	0.054836	0.046329		2.25573	0.000227	0.053013	0.032063	0.000894	0.100473	0.019541	0.000174	0.043964	0.064166
	2.26033	0.003314	0.092512	0.031905	0.003249	0.131022	0.030933	0.004466	0.058742	0.04752		2.26033	0.00025	0.055131	0.03446	0.001321	0.095692	0.019459	0.000175	0.041824	0.060471
	2.26495	0.006913	0.098023	0.03619	0.004146	0.127327	0.031798	0.002641	0.062134	0.045874		2.26495	0.000233	0.054489	0.033516	0.001453	0.106786	0.02009	0.000191	0.043359	0.055925
	2.26955	0.012939	0.10051	0.040651	0.006268	0.129297	0.029474	0.001707	0.066517	0.046171		2.26955	0.00028	0.053329	0.034113	0.001357	0.109073	0.019813	0.000189	0.04326	0.05926
	2.27415	0.018893	0.102884	0.04587	0.007525	0.126331	0.029021	0.001213	0.063843	0.044871		2.27415	0.000306	0.053306	0.038386	0.001212	0.101823	0.019513	0.000201	0.040231	0.051234
	2.27875	0.028247	0.114068	0.040886	0.007008	0.130205	0.027015	0.000763	0.0629	0.04767		2.27875	0.000316	0.05247	0.03564	0.00091	0.101009	0.018773	0.00021	0.040091	0.052111
	2.28337	0.030689	0.113782	0.042196	0.006669	0.128417	0.026802	0.000659	0.057316	0.047568		2.28337	0.000327	0.055898	0.03756	0.000639	0.105053	0.018102	0.000234	0.041368	0.054519
	2.28797	0.030671	0.115722	0.031949	0.006151	0.118882	0.026322	0.000691	0.055345	0.04707		2.28797	0.000354	0.057702	0.036891	0.00069	0.109926	0.021724	0.000259	0.040246	0.049814
	2.29257	0.028716	0.109959	0.026033	0.004943	0.122313	0.02651	0.000747	0.05472	0.047404		2.29257	0.000315	0.05543	0.041242	0.000625	0.101074	0.025234	0.000281	0.041928	0.048869
	2.29717	0.021018	0.113933	0.021242	0.004355	0.118439	0.025718	0.001011	0.052574	0.048097		2.29717	0.000436	0.060425	0.044111	0.000534	0.103187	0.027611	0.000265	0.040646	0.050437
	2.30178	0.015586	0.109954	0.017677	0.002727	0.115375	0.023675	0.001369	0.059081	0.044185		2.30178	0.000427	0.063378	0.050105	0.00045	0.107392	0.036245	0.000225	0.040677	0.053317
	2.30638	0.010393	0.102279	0.015676	0.002165	0.112713	0.023155	0.002574	0.065308	0.045528		2.30638	0.000561	0.067594	0.050848	0.000322	0.103916	0.03863	0.000218	0.039623	0.056148
	2.31098	0.007195	0.100632	0.013178	0.001515	0.115395	0.022199	0.004873	0.077452	0.048994		2.31098	0.000631	0.071476	0.058712	0.000308	0.104197	0.040105	0.000223	0.040602	0.061892
	2.3156	0.004898	0.092719	0.013829	0.001199	0.115856	0.021916	0.010175	0.085876	0.047731		2.3156	0.000678	0.069971	0.059701	0.000337	0.104952	0.040541	0.000194	0.038759	0.060012
	2.3202	0.003065	0.095695	0.01447	0.001087	0.106432	0.019374	0.020221	0.091884	0.050148		2.3202	0.000718	0.078909	0.060833	0.000348	0.10361	0.035365	0.000233	0.038129	0.065133
	2.3248	0.002371	0.100716	0.012842	0.000906	0.108235	0.018143	0.037841	0.097285	0.046908		2.3248	0.000816	0.086814	0.059533	0.000371	0.100851	0.030948	0.000183	0.036523	0.064932
	2.3294	0.002082	0.101373	0.012926	0.000883	0.105801	0.017215	0.047636	0.092767	0.050677		2.3294	0.000701	0.085264	0.051592	0.000292	0.10331	0.02531	0.000196	0.036868	0.070138
	2.334	0.001448	0.095954	0.014005	0.00087	0.113717	0.017113	0.066732	0.082164	0.053323		2.334	0.000916	0.099723	0.054679	0.000281	0.105797	0.020759	0.000167	0.03581	0.075156
	2.33862	0.001315	0.096822	0.013808	0.000866	0.110689	0.016178	0.064729	0.077386	0.052071		2.33862	0.000688	0.104149	0.051224	0.000369	0.107154	0.01737	0.00015	0.036041	0.075176
	2.34322	0.001043	0.089751	0.014461	0.000775	0.104784	0.015214	0.06542	0.069459	0.054763		2.34322	0.000682	0.117647	0.057552	0.000283	0.110804	0.01606	0.000157	0.033477	0.072687
	2.34782	0.000817	0.09564	0.014906	0.000618	0.108309	0.015092	0.055709	0.067111	0.051562		2.34782	0.000584	0.128185	0.064013	0.000274	0.113968	0.015742	0.000135	0.03478	0.078382
	2.35243	0.000711	0.089058	0.015838	0.00061	0.109573	0.015306	0.038008	0.066477	0.055075		2.35243	0.001135	0.142496	0.068326	0.000272	0.105942	0.016562	0.000122	0.032213	0.074665
	2.35703	0.000492	0.089521	0.016818	0.000883	0.113563	0.014488	0.028139	0.059995	0.051275		2.35703	0.001132	0.157915	0.070777	0.000263	0.113112	0.017775	0.000193	0.034801	0.078013
	2.36163	0.000503	0.098103	0.017258	0.001003	0.115469	0.015293	0.01729	0.061797	0.051966		2.36163	0.001383	0.163434	0.078715	0.00021	0.107157	0.019182	0.000219	0.033495	0.07411
	2.36623	0.00046	0.097586	0.019565	0.000722	0.115519	0.016273	0.010542	0.069431	0.048929		2.36623	0.002114	0.186538	0.078555	0.00014	0.108281	0.018062	0.000402	0.034942	0.070326
	2.37085	0.000359	0.106754	0.019539	0.00064	0.118401	0.0153	0.006211	0.068518	0.049582		2.37085	0.002342	0.178715	0.07905	0.000284	0.111313	0.017874	0.000515	0.036984	0.071766
	2.37545	0.00036	0.097633	0.019436	0.000595	0.12609	0.016154	0.003368	0.071497	0.051497		2.37545	0.003729	0.171156	0.071571	0.000185	0.103153	0.01771	0.000902	0.036428	0.06894
	2.38005	0.000356	0.097505	0.018583	0.00051	0.12975	0.01551	0.002054	0.075564	0.055736		2.38005	0.004771	0.146844	0.068023	0.000199	0.111699	0.017221	0.001234	0.036038	0.068081
	2.38465	0.000268	0.104552	0.018252	0.000629	0.12528	0.016224	0.001397	0.068468	0.057894		2.38465	0.006168	0.124342	0.061438	0.000241	0.111461	0.015604	0.001659	0.037304	0.063751
	2.38927	0.000214	0.105413	0.017293	0.000707	0.136707	0.017047	0.001391	0.076167	0.060621		2.38927	0.006437	0.112759	0.0515	0.000317	0.107375	0.014411	0.002223	0.032789	0.058053
	2.39387	0.00037	0.10822	0.016964	0.00113	0.138618	0.017807	0.00097	0.07193	0.062299		2.39387	0.00667	0.102158	0.047258	0.000214	0.116823	0.013521	0.002313	0.034654	0.062891
	2.39847	0.000335	0.116764	0.018485	0.001912	0.139965	0.019485	0.00075	0.071409	0.06637		2.39847	0.006597	0.08638	0.045929	0.000256	0.112705	0.01299	0.002718	0.031917	0.06182
	2.40308	0.000336	0.123436	0.016929	0.002846	0.13966	0.02119	0.00075	0.06711	0.059902		2.40308	0.005201	0.081767	0.05052	0.000253	0.104102	0.01273	0.002565	0.034325	0.065525
	2.40768	0.000293	0.123226	0.016811	0.004979	0.144628	0.023744	0.000622	0.069356	0.060831		2.40768	0.003937	0.084068	0.056843	0.000286	0.106651	0.011527	0.002738	0.033642	0.06642
	2.41228	0.000302	0.131035	0.015999	0.00795	0.1491	0.023576	0.000575	0.074399	0.05685		2.41228	0.003129	0.074369	0.056784	0.000179	0.112102	0.012013	0.002636	0.032117	0.065715
	2.41688	0.000402	0.137136	0.016442	0.01194	0.150569	0.026292	0.000812	0.072111	0.053087		2.41688	0.002409	0.078575	0.059414	0.000178	0.111487	0.011683	0.002386	0.031405	0.068556
	2.4215	0.000292	0.13724	0.016107	0.017354	0.143863	0.024607	0.001283	0.068818	0.052304		2.4215	0.001721	0.0722	0.058307	0.00019	0.107967	0.013329	0.002074	0.031701	0.062296
	2.4261	0.000378	0.123364	0.0193	0.019614	0.14368	0.024985	0.001473	0.068306	0.050784		2.4261	0.001236	0.071611	0.063756	0.000198	0.106829	0.015608	0.001557	0.032292	0.056704
	2.4307	0.000304	0.112526	0.02101	0.021666	0.137989	0.023773	0.001993	0.066128	0.048281		2.4307	0.001122	0.069281	0.060238	0.000334	0.110985	0.02142	0.001217	0.031087	0.056233
	2.4353	0.000313	0.111758	0.02745	0.017865	0.141215	0.023645	0.002199	0.067353	0.048755		2.4353	0.000763	0.069572	0.061228	0.000329	0.113058	0.02435	0.000997	0.032034	0.05934
	2.43992	0.000427	0.10925	0.036957	0.016707	0.131817	0.022417	0.002263	0.059585	0.048425		2.43992	0.000617	0.065536	0.060796	0.000381	0.114406	0.037147	0.000752	0.030381	0.055012
	2.44452	0.000352	0.106663	0.049688	0.010894	0.135088	0.022004	0.002334	0.061264	0.047328		2.44452	0.000746	0.068073	0.062086	0.000474	0.116809	0.049877	0.000638	0.031595	0.060766
	2.44912	0.000525	0.104308	0.060891	0.007694	0.134189	0.021993	0.001693	0.058503	0.050783		2.44912	0.001034	0.065148	0.066977	0.000633	0.116911	0.062555	0.000518	0.030192	0.057662
	2.45372	0.000793	0.101631	0.0617	0.00559	0.121454	0.020079	0.001178	0.055432	0.047529		2.45372	0.00083	0.061745	0.070954	0.000871	0.121541	0.076782	0.000412	0.030165	0.060784
	2.45833	0.000818	0.107573	0.063426	0.003669	0.135038	0.021119	0.000966	0.054839	0.047701		2.45833	0.001084	0.059479	0.07445	0.000912	0.116808	0.0738	0.000372	0.031181	0.060723
	2.46293	0.001156	0.102295	0.056291	0.003277	0.129711	0.019929	0.000656	0.05655	0.047499		2.46293	0.000939	0.060273	0.089704	0.00103	0.118563	0.06909	0.000286	0.030751	0.059697
	2.46753	0.000941	0.110484	0.042935	0.00203	0.125853	0.018829	0.00048	0.050246	0.048514		2.46753	0.000729	0.059482	0.10413	0.000732	0.119446	0.059177	0.000231	0.030179	0.057513
	2.47213	0.001164	0.102098	0.032531	0.001435	0.133011	0.019331	0.000417	0.055145	0.045955		2.47213	0.000738	0.05553	0.120025	0.00061	0.11851	0.049465	0.000225	0.031259	0.056981
	2.47675	0.000845	0.10661	0.023535	0.001783	0.130798	0.018017	0.0007	0.053941	0.048106		2.47675	0.000926	0.055979	0.145181	0.000557	0.118383	0.033568	0.000249	0.03087	0.059158
	2.48135	0.000706	0.101421	0.019293	0.00171	0.131473	0.018021	0.000604	0.055479	0.048043		2.48135	0.000842	0.053657	0.163732	0.000439	0.114552	0.024917	0.000223	0.028803	0.057517
	2.48595	0.0005	0.100918	0.01489	0.003208	0.12598	0.016916	0.000788	0.05236	0.051395		2.48595	0.000609	0.055908	0.166926	0.000366	0.117288	0.01988	0.000199	0.029484	0.054914
	2.49055	0.000469	0.099838	0.014723	0.006223	0.134133	0.017032	0.001125	0.054606	0.050607		2.49055	0.000862	0.050389	0.152719	0.000172	0.110458	0.016365	0.000215	0.02848	0.058309
	2.49517	0.000389	0.109076	0.01486	0.012025	0.146484	0.016989	0.001477	0.053905	0.055572		2.49517	0.000787	0.049455	0.129886	0.000222	0.111767	0.015721	0.000197	0.028059	0.058291
	2.49977	0.000377	0.108287	0.01582	0.022253	0.155296	0.016698	0.001596	0.054089	0.060206		2.49977	0.000839	0.0467	0.099776	0.000236	0.110919	0.013429	0.000201	0.027476	0.056855
	2.50437	0.000368	0.107224	0.016244	0.035023	0.159931	0.017934	0.001732	0.055484	0.069873		2.50437	0.000946	0.044548	0.079315	0.000176	0.118911	0.0134	0.00018	0.027284	0.057559
	2.50897	0.000469	0.099536	0.015936	0.051808	0.159131	0.017589	0.001438	0.05359	0.067349		2.50897	0.000996	0.047192	0.062777	0.000154	0.120225	0.012357	0.000175	0.026035	0.058763
	2.51358	0.000515	0.109929	0.017704	0.06521	0.16724	0.018654	0.00102	0.054345	0.072306		2.51358	0.001089	0.044557	0.046854	0.000149	0.129135	0.013238	0.00019	0.026696	0.054742
	2.51818	0.000361	0.101704	0.018079	0.063401	0.156022	0.018628	0.000881	0.055709	0.074399		2.51818	0.000851	0.043803	0.042138	0.000309	0.124334	0.013259	0.000151	0.027333	0.056462
	2.52278	0.000494	0.11085	0.018041	0.054239	0.157532	0.020482	0.000705	0.051996	0.067678		2.52278	0.000816	0.043071	0.035945	0.000203	0.139852	0.014006	0.000185	0.027414	0.057217
	2.52738	0.000406	0.102584	0.019013	0.050032	0.156197	0.021379	0.000567	0.05722	0.064453		2.52738	0.000705	0.044437	0.037051	0.000174	0.141471	0.013876	0.00014	0.027743	0.055253
	2.532	0.000407	0.105928	0.019437	0.041442	0.143689	0.021429	0.000439	0.057202	0.057196		2.532	0.000572	0.041566	0.038911	0.000192	0.142203	0.013914	0.00018	0.02861	0.051481
	2.5366	0.000297	0.10765	0.019439	0.02734	0.139224	0.023995	0.00031	0.05382	0.058223		2.5366	0.000506	0.042636	0.035931	0.000217	0.14227	0.014532	0.000186	0.028197	0.050496
	2.5412	0.000294	0.108085	0.019498	0.020079	0.138698	0.025894	0.000216	0.059712	0.057799		2.5412	0.00042	0.041936	0.037183	0.000394	0.140804	0.013828	0.000193	0.028687	0.050523
	2.54582	0.000292	0.110233	0.019052	0.013193	0.128723	0.026564	0.000285	0.058362	0.053238		2.54582	0.000359	0.042813	0.033722	0.000545	0.134015	0.013688	0.000256	0.029025	0.047876
	2.55042	0.000205	0.11534	0.018673	0.009485	0.128344	0.028931	0.000329	0.059182	0.05348		2.55042	0.000308	0.043182	0.035425	0.000848	0.127316	0.013954	0.000283	0.028112	0.048958
	2.55502	0.000262	0.103808	0.018445	0.00451	0.134503	0.038738	0.0002	0.060379	0.048816		2.55502	0.00022	0.04174	0.033741	0.001381	0.131643	0.015757	0.000299	0.028677	0.047979
	2.55962	0.000238	0.110489	0.019939	0.003688	0.134102	0.047312	0.000206	0.060475	0.050335		2.55962	0.000223	0.044227	0.035601	0.001918	0.127995	0.015017	0.000418	0.029049	0.047955
	2.56423	0.000225	0.109257	0.018258	0.002597	0.131288	0.055034	0.000247	0.061945	0.051417		2.56423	0.000295	0.04514	0.035077	0.002671	0.129426	0.015292	0.000493	0.02762	0.047462
	2.56883	0.000251	0.109189	0.018034	0.002513	0.123546	0.068961	0.000175	0.068183	0.048818		2.56883	0.000218	0.044808	0.036685	0.003134	0.1284	0.016058	0.000645	0.027462	0.048549
	2.57343	0.000244	0.105038	0.018613	0.002454	0.124163	0.074763	0.000235	0.073356	0.0462		2.57343	0.000178	0.045043	0.037615	0.003192	0.118765	0.016274	0.000717	0.025671	0.046222
	2.57803	0.000421	0.105951	0.018015	0.001475	0.127043	0.072675	0.000196	0.075548	0.049476		2.57803	0.000272	0.046047	0.037687	0.002788	0.115059	0.015577	0.00087	0.026154	0.049766
	2.58265	0.000604	0.112221	0.017517	0.002002	0.125757	0.06692	0.000166	0.075282	0.049334		2.58265	0.000209	0.047679	0.040137	0.00252	0.120873	0.016623	0.00108	0.024849	0.045222
	2.58725	0.000764	0.100835	0.017272	0.001517	0.123278	0.05583	0.000189	0.076765	0.048507		2.58725	0.00021	0.04404	0.041573	0.001789	0.117919	0.017798	0.001022	0.025121	0.045488
	2.59185	0.001027	0.106869	0.015552	0.001249	0.124866	0.047217	0.000217	0.073353	0.049872		2.59185	0.000239	0.046261	0.039188	0.001321	0.107766	0.017894	0.001051	0.025243	0.045856
	2.59645	0.00111	0.109166	0.015686	0.001111	0.126335	0.035563	0.00019	0.076825	0.049106		2.59645	0.000248	0.045798	0.040929	0.000993	0.120061	0.019562	0.001005	0.024697	0.047476
	2.60107	0.00109	0.108978	0.015396	0.001057	0.131501	0.025938	0.000201	0.069974	0.049184		2.60107	0.000246	0.046578	0.038183	0.000812	0.12076	0.020329	0.001036	0.025239	0.04443
	2.60567	0.001043	0.103672	0.015072	0.001034	0.126614	0.020929	0.000173	0.070153	0.048291		2.60567	0.000219	0.045355	0.039595	0.000485	0.123197	0.01982	0.000959	0.025836	0.044761
	2.61027	0.000769	0.107766	0.014457	0.001096	0.131461	0.021927	0.000193	0.065703	0.050227		2.61027	0.000218	0.046457	0.035528	0.000414	0.124949	0.018953	0.000901	0.026525	0.041597
	2.61487	0.000666	0.108042	0.014006	0.000883	0.127082	0.021478	0.000201	0.065883	0.051649		2.61487	0.000223	0.047285	0.033976	0.000304	0.117753	0.019233	0.000843	0.025527	0.043839
	2.61948	0.000636	0.101	0.014149	0.000747	0.128962	0.021753	0.000249	0.061789	0.050647		2.61948	0.000176	0.046381	0.033341	0.00027	0.122618	0.018299	0.000801	0.025999	0.044399
	2.62408	0.000474	0.108578	0.014233	0.000727	0.122705	0.021593	0.000222	0.060798	0.051539		2.62408	0.000178	0.046805	0.030842	0.000235	0.129569	0.016914	0.000708	0.026592	0.044896
	2.62868	0.000369	0.106219	0.014445	0.000774	0.123988	0.020914	0.000275	0.060273	0.050496		2.62868	0.000161	0.047861	0.029019	0.000195	0.123432	0.01729	0.000643	0.026365	0.043123
	2.63328	0.000261	0.109732	0.013807	0.000958	0.135088	0.019993	0.000293	0.058655	0.048551		2.63328	0.000209	0.051176	0.028608	0.000245	0.126222	0.018519	0.000561	0.025439	0.043896
	2.6379	0.00023	0.109511	0.014103	0.000945	0.150518	0.020944	0.000345	0.05891	0.049955		2.6379	0.000258	0.053932	0.026378	0.000212	0.1196	0.018036	0.00052	0.026068	0.044123
	2.6425	0.000193	0.108338	0.01368	0.001057	0.16128	0.021386	0.000341	0.055406	0.050562		2.6425	0.000228	0.053815	0.026878	0.000165	0.124241	0.018336	0.00051	0.026283	0.046832
	2.6471	0.000229	0.11065	0.013551	0.001261	0.162335	0.021271	0.000308	0.056024	0.050511		2.6471	0.000223	0.054706	0.026244	0.00014	0.117505	0.019365	0.000438	0.026565	0.047952
	2.6517	0.000289	0.109484	0.014632	0.002017	0.189189	0.021519	0.000301	0.053371	0.04981		2.6517	0.000267	0.054458	0.027268	0.000114	0.114524	0.018186	0.000425	0.026834	0.048357
	2.65632	0.000182	0.106098	0.014289	0.002188	0.181294	0.022445	0.000241	0.055101	0.048041		2.65632	0.000343	0.051446	0.02857	0.000132	0.12321	0.019975	0.000392	0.027288	0.048727
	2.66092	0.000266	0.116488	0.014781	0.002424	0.204866	0.022509	0.000289	0.058279	0.048804		2.66092	0.00024	0.051663	0.027872	0.000131	0.122713	0.020534	0.000327	0.027159	0.050337
	2.66552	0.000289	0.115119	0.014031	0.003645	0.18866	0.022153	0.000297	0.058289	0.05047		2.66552	0.000342	0.049462	0.028551	0.000116	0.11747	0.021448	0.000305	0.026641	0.050916
	2.67012	0.000247	0.109225	0.015136	0.004899	0.198896	0.023583	0.000273	0.059055	0.050766		2.67012	0.000397	0.045318	0.029882	0.00016	0.118965	0.022615	0.000303	0.025529	0.053373
	2.67473	0.000173	0.111573	0.014299	0.005104	0.181006	0.024328	0.00026	0.056195	0.050807		2.67473	0.000486	0.045403	0.029709	0.000104	0.124625	0.024573	0.00026	0.026858	0.049223
	2.67933	0.000218	0.114661	0.014518	0.007183	0.167708	0.024262	0.000262	0.057134	0.053326		2.67933	0.000552	0.043182	0.029525	0.000136	0.123761	0.026076	0.000278	0.026336	0.052621
	2.68393	0.000219	0.112708	0.014586	0.008712	0.152248	0.024921	0.000235	0.06114	0.054316		2.68393	0.000707	0.043122	0.030011	0.000136	0.124739	0.02636	0.000225	0.02756	0.050442
	2.68853	0.000195	0.119789	0.014524	0.007728	0.152728	0.024032	0.000159	0.059516	0.04806		2.68853	0.00089	0.041641	0.02917	0.00012	0.121851	0.030308	0.000202	0.027031	0.053856
	2.69315	0.000166	0.115643	0.013637	0.009055	0.138935	0.025462	0.000144	0.061767	0.055189		2.69315	0.001265	0.043214	0.027738	0.000152	0.12857	0.033796	0.000154	0.028376	0.054498
	2.69775	0.000159	0.116278	0.014225	0.007638	0.139087	0.026924	0.000158	0.063484	0.056778		2.69775	0.001287	0.040785	0.026777	0.000149	0.130483	0.041138	0.000144	0.029115	0.050722
	2.70235	0.000126	0.114363	0.014249	0.007863	0.128651	0.028398	0.000205	0.062054	0.058027		2.70235	0.001468	0.040327	0.026696	0.00011	0.125899	0.047345	0.000139	0.029922	0.053966
	2.70697	0.00019	0.110434	0.01472	0.006311	0.129291	0.030664	0.000203	0.06575	0.062625		2.70697	0.001617	0.0409	0.026353	0.000158	0.127725	0.055339	0.000122	0.028717	0.054829
	2.71157	0.00013	0.119582	0.014075	0.0053	0.119957	0.032888	0.00015	0.064727	0.062724		2.71157	0.001468	0.040677	0.025632	0.00015	0.130588	0.064336	0.000114	0.029652	0.053764
	2.71617	0.000183	0.11843	0.014178	0.005584	0.127727	0.035552	0.00019	0.069844	0.061804		2.71617	0.001266	0.041893	0.027705	0.000152	0.130705	0.068308	0.000129	0.028944	0.056353
	2.72077	0.0002	0.111303	0.014001	0.004171	0.122715	0.041169	0.000141	0.072268	0.060631		2.72077	0.001128	0.042975	0.02836	0.000213	0.124938	0.069548	0.000104	0.029647	0.053637
	2.72538	0.000162	0.108677	0.013457	0.003422	0.128993	0.042793	0.000188	0.076214	0.05547		2.72538	0.000937	0.042343	0.027915	0.00019	0.133663	0.058501	0.0001	0.029665	0.055389
	2.72998	0.000197	0.10839	0.014145	0.003478	0.125623	0.044391	0.000117	0.080708	0.055017		2.72998	0.00087	0.041985	0.028166	0.000227	0.131575	0.052144	0.000105	0.028454	0.055971
	2.73458	0.0002	0.110921	0.014614	0.003494	0.130205	0.055289	0.000182	0.077103	0.05371		2.73458	0.000686	0.043067	0.028874	0.000157	0.123719	0.041634	9.72e-05	0.030159	0.056543
	2.73918	0.000127	0.118405	0.014024	0.001734	0.132569	0.059443	0.000213	0.074563	0.053634		2.73918	0.000458	0.040883	0.027668	0.000115	0.134629	0.032469	0.000115	0.028221	0.055504
	2.7438	0.000173	0.116826	0.014772	0.002661	0.131789	0.056747	0.000156	0.078764	0.054358		2.7438	0.000508	0.043727	0.027843	0.000203	0.142078	0.027041	0.000103	0.0282	0.05326
	2.7484	0.000131	0.119209	0.01504	0.002367	0.132273	0.057446	0.000146	0.076212	0.053203		2.7484	0.00044	0.042857	0.028832	0.000188	0.14562	0.020667	0.000139	0.027137	0.053634
	2.753	0.00016	0.113659	0.014944	0.001502	0.133077	0.050795	0.000134	0.0717	0.055305		2.753	0.000461	0.041206	0.028441	0.000133	0.151208	0.018233	0.000101	0.027705	0.056275
	2.7576	0.000199	0.116673	0.015085	0.001364	0.131044	0.044509	0.00018	0.073092	0.049792		2.7576	0.000518	0.04264	0.026404	0.00015	0.139195	0.01629	0.000159	0.028863	0.05392
	2.76222	0.000137	0.122349	0.015138	0.00106	0.120902	0.036103	0.000194	0.072747	0.0519		2.76222	0.000578	0.044704	0.027416	0.000117	0.154945	0.015922	0.000156	0.027875	0.052611
	2.76682	0.000104	0.120897	0.014635	0.000725	0.119235	0.03323	0.00013	0.06946	0.052622		2.76682	0.000501	0.043213	0.027578	0.00016	0.153993	0.016091	0.000138	0.026285	0.053195
	2.77142	0.000144	0.116835	0.01472	0.00084	0.123961	0.028473	9.86e-05	0.070912	0.052702		2.77142	0.000636	0.042793	0.027806	0.000156	0.156716	0.015197	0.000178	0.028462	0.054283
	2.77602	0.0002	0.118082	0.014975	0.000526	0.124846	0.027956	0.000137	0.071335	0.053369		2.77602	0.000481	0.044494	0.026458	0.00014	0.165567	0.014846	0.000191	0.028425	0.047939
	2.78063	0.000141	0.116619	0.014925	0.000709	0.133169	0.031149	0.000163	0.072063	0.053074		2.78063	0.000459	0.046639	0.029521	0.000101	0.156948	0.014719	0.000221	0.02835	0.051483
	2.78523	0.000184	0.119916	0.015417	0.000751	0.127101	0.036692	0.000153	0.07486	0.05118		2.78523	0.000554	0.048007	0.029179	0.000173	0.156059	0.01529	0.000254	0.029194	0.051018
	2.78983	0.000164	0.122352	0.015903	0.000741	0.129412	0.041341	0.000151	0.07563	0.060065		2.78983	0.000662	0.050914	0.030871	0.000138	0.161386	0.015362	0.000247	0.028839	0.050565
	2.79443	0.000137	0.13307	0.016183	0.000787	0.132512	0.048999	0.00015	0.074447	0.059963		2.79443	0.000617	0.05065	0.032718	0.000109	0.167977	0.015926	0.00022	0.028328	0.05035
	2.79905	0.000207	0.134252	0.017194	0.000847	0.130631	0.059457	0.000156	0.075796	0.069205		2.79905	0.000897	0.05267	0.033319	0.000115	0.164766	0.016363	0.000204	0.029576	0.047929
	2.80365	0.000198	0.139171	0.017758	0.000964	0.146236	0.066375	0.000162	0.085027	0.071556		2.80365	0.00089	0.057087	0.036487	0.000147	0.158651	0.015884	0.000213	0.030422	0.051853
	2.80825	0.000146	0.1532	0.019141	0.000733	0.152365	0.075216	0.00017	0.083895	0.07889		2.80825	0.001226	0.053887	0.037764	0.000159	0.172686	0.017801	0.000207	0.030668	0.051361
	2.81287	0.000188	0.149025	0.018194	0.00086	0.159272	0.084925	0.000116	0.083705	0.083956		2.81287	0.001314	0.053575	0.040864	9.41e-05	0.168894	0.017887	0.000193	0.033492	0.051219
	2.81747	0.000164	0.147418	0.019911	0.000888	0.163849	0.082412	0.000132	0.084232	0.081554		2.81747	0.001467	0.056359	0.041442	0.000165	0.169131	0.018164	0.000197	0.033093	0.052439
	2.82207	0.000171	0.154007	0.018755	0.001247	0.165699	0.072396	0.00015	0.085215	0.082143		2.82207	0.001288	0.052789	0.043053	8.94e-05	0.183501	0.01925	0.000233	0.033659	0.054763
	2.82667	9.39e-05	0.156152	0.019743	0.00066	0.161953	0.066393	0.000144	0.086618	0.081706		2.82667	0.001413	0.051724	0.044776	0.000132	0.185327	0.019678	0.000217	0.034721	0.052662
	2.83128	0.000155	0.151661	0.01941	0.001099	0.165639	0.055548	0.000139	0.086595	0.085432		2.83128	0.001314	0.052072	0.043668	0.000113	0.190981	0.021359	0.000242	0.035581	0.055482
	2.83588	0.000226	0.143762	0.018413	0.000984	0.160979	0.040303	0.00018	0.082621	0.079926		2.83588	0.001524	0.049823	0.043952	9.58e-05	0.178262	0.023165	0.000229	0.035685	0.053516
	2.84048	0.000224	0.136035	0.018187	0.000984	0.152829	0.034687	9.78e-05	0.080676	0.073692		2.84048	0.001499	0.049381	0.043616	9.82e-05	0.181881	0.023286	0.000215	0.038126	0.052898
	2.84508	0.000101	0.13911	0.018219	0.000474	0.156773	0.032375	0.000158	0.079542	0.071896		2.84508	0.001522	0.049662	0.039691	0.000125	0.163272	0.023651	0.00025	0.034323	0.054799
	2.8497	0.000156	0.135555	0.019581	0.000663	0.145547	0.029452	0.000117	0.082978	0.069291		2.8497	0.001676	0.048307	0.039106	0.000121	0.166169	0.02366	0.000198	0.035491	0.052646
	2.8543	0.000147	0.130501	0.019278	0.000847	0.138386	0.025435	0.00016	0.082793	0.07256		2.8543	0.001674	0.046677	0.037938	0.000201	0.147304	0.023205	0.000211	0.036267	0.055809
	2.8589	0.000135	0.120531	0.019755	0.000717	0.146309	0.026831	0.000101	0.085661	0.063048		2.8589	0.001289	0.046792	0.035361	0.000158	0.157229	0.023217	0.000242	0.034138	0.055499
	2.8635	0.000133	0.127468	0.018951	0.000795	0.143964	0.025185	0.000134	0.081011	0.067839		2.8635	0.001125	0.046829	0.032732	0.000142	0.162128	0.021491	0.000225	0.036871	0.057179
	2.86812	0.000154	0.127774	0.019487	0.000442	0.135881	0.024749	0.000126	0.084772	0.069937		2.86812	0.000865	0.047344	0.032377	9.7e-05	0.155253	0.021455	0.000204	0.033895	0.054412
	2.87272	0.000168	0.132662	0.019362	0.000706	0.139826	0.025382	0.000145	0.082882	0.067661		2.87272	0.000805	0.046637	0.031775	8.69e-05	0.158268	0.019391	0.000174	0.035284	0.054072
	2.87732	0.000136	0.136378	0.020072	0.000731	0.134648	0.024174	0.000107	0.080204	0.068124		2.87732	0.000617	0.047396	0.030903	0.000121	0.154444	0.019231	0.000168	0.036797	0.057012
	2.88192	0.000187	0.143545	0.019745	0.001245	0.142134	0.025086	0.000115	0.082986	0.066168		2.88192	0.000617	0.049278	0.029774	0.000147	0.152727	0.018871	0.000148	0.036413	0.057615
	2.88653	0.000122	0.152332	0.019949	0.000997	0.136378	0.025763	8.87e-05	0.081527	0.07025		2.88653	0.00041	0.047929	0.031286	8.17e-05	0.154736	0.020746	0.000152	0.034727	0.057906
	2.89113	0.000125	0.167549	0.019604	0.001369	0.140622	0.024572	0.000103	0.078122	0.069628		2.89113	0.000407	0.04725	0.031019	0.000157	0.146675	0.021225	0.000128	0.036547	0.058853
	2.89573	0.000132	0.166776	0.019941	0.001035	0.140672	0.027338	0.000131	0.077772	0.069533		2.89573	0.00044	0.047789	0.03091	9.61e-05	0.158124	0.023271	0.000143	0.034545	0.059244
	2.90033	0.00014	0.179668	0.01984	0.001275	0.136761	0.025444	8.69e-05	0.077329	0.072237		2.90033	0.000478	0.046431	0.031965	9.39e-05	0.155151	0.025093	0.000118	0.034755	0.059664
	2.90495	0.000207	0.176824	0.021625	0.001436	0.142258	0.027597	0.000129	0.073016	0.073425		2.90495	0.000587	0.048612	0.03186	0.000186	0.157986	0.029114	0.000139	0.037702	0.062258
	2.90955	0.000189	0.174355	0.021211	0.001305	0.136079	0.027095	0.000132	0.079938	0.072819		2.90955	0.000556	0.048694	0.031716	0.000149	0.149402	0.034346	0.000137	0.037191	0.060118
	2.91415	0.000179	0.172449	0.023077	0.000972	0.14308	0.029806	0.000112	0.078665	0.072342		2.91415	0.00047	0.047932	0.030832	0.000108	0.146492	0.045508	0.000137	0.035679	0.061009
	2.91875	0.000154	0.162027	0.024272	0.000692	0.140922	0.028514	0.000163	0.08109	0.075734		2.91875	0.000584	0.047286	0.031744	0.000155	0.153431	0.059098	0.000118	0.038247	0.059305
	2.92337	0.00023	0.16005	0.025727	0.000622	0.138635	0.028072	7.44e-05	0.074656	0.071063		2.92337	0.000442	0.04886	0.031714	0.000111	0.148705	0.069825	0.000135	0.036871	0.058599
	2.92797	0.000302	0.150494	0.024882	0.000915	0.142402	0.029322	0.000181	0.07949	0.071834		2.92797	0.000401	0.048049	0.028429	0.000177	0.153985	0.08184	0.000136	0.037165	0.060695
	2.93257	0.000323	0.138675	0.028141	0.000759	0.145238	0.026492	0.000138	0.077181	0.070613		2.93257	0.000366	0.048063	0.031205	0.00021	0.146472	0.084424	0.000122	0.038547	0.063128
	2.93717	0.00054	0.134867	0.031027	0.000825	0.13838	0.02769	0.000134	0.079506	0.07199		2.93717	0.000366	0.048346	0.029758	0.000196	0.146544	0.087615	0.00013	0.039133	0.067157
	2.94178	0.000415	0.140073	0.03229	0.001552	0.142872	0.02713	0.000126	0.078957	0.069537		2.94178	0.000322	0.050305	0.029056	0.000177	0.153364	0.077505	0.000134	0.040347	0.068709
	2.94638	0.000322	0.138413	0.034572	0.001922	0.144583	0.026315	0.00012	0.084038	0.068117		2.94638	0.000242	0.05067	0.030247	0.000261	0.157073	0.066513	0.000136	0.039774	0.068359
	2.95098	0.000417	0.137322	0.037942	0.002567	0.147778	0.026468	9.7e-05	0.083447	0.064466		2.95098	0.000214	0.049293	0.029488	0.000347	0.148264	0.049407	0.000123	0.041628	0.073324
	2.95558	0.000326	0.137118	0.042337	0.002911	0.142287	0.024031	0.000101	0.082873	0.065188		2.95558	0.000247	0.049355	0.029231	0.000373	0.151896	0.038885	0.000145	0.041646	0.076615
	2.9602	0.000303	0.139543	0.045776	0.002558	0.143484	0.024473	0.000123	0.083317	0.068108		2.9602	0.000275	0.050779	0.030469	0.000401	0.150723	0.029703	0.0002	0.042625	0.07597
	2.9648	0.00021	0.139173	0.053235	0.002626	0.145172	0.025869	0.000142	0.083799	0.067543		2.9648	0.000322	0.049442	0.030259	0.000415	0.149602	0.023352	0.000318	0.045222	0.081928
	2.9694	0.00024	0.139112	0.048556	0.002721	0.140407	0.024117	0.000122	0.078735	0.065925		2.9694	0.000197	0.049576	0.029456	0.000371	0.156036	0.019701	0.000355	0.042838	0.081951
	2.974	0.000156	0.148946	0.053597	0.002076	0.153821	0.025093	0.000119	0.082487	0.06505		2.974	0.000212	0.049211	0.029066	0.000241	0.15323	0.018238	0.000489	0.04541	0.074537
	2.97862	0.000181	0.148176	0.053422	0.001839	0.145588	0.025607	0.000184	0.080153	0.069205		2.97862	0.000198	0.048049	0.030225	0.000279	0.156805	0.016625	0.000567	0.043779	0.07689
	2.98322	0.000113	0.149869	0.049229	0.00175	0.14792	0.024659	0.000117	0.080223	0.068177		2.98322	0.000193	0.048888	0.028965	0.000168	0.156522	0.016911	0.00069	0.044347	0.082559
	2.98782	0.000162	0.140892	0.0449	0.002053	0.148878	0.026326	0.000158	0.082426	0.07208		2.98782	0.000195	0.049259	0.030183	0.000182	0.153802	0.018624	0.0008	0.044447	0.076601
	2.99243	0.00016	0.144424	0.038169	0.001837	0.145339	0.025665	0.000104	0.081999	0.074548		2.99243	0.000237	0.048447	0.029558	0.000145	0.154761	0.017765	0.00076	0.045625	0.08117
	2.99703	0.000158	0.145094	0.035149	0.001325	0.143481	0.025634	0.000135	0.080208	0.075291		2.99703	0.000271	0.04665	0.032786	0.000166	0.162689	0.01916	0.000774	0.043619	0.081482
	3.00163	0.000263	0.141357	0.029347	0.001288	0.148679	0.024373	7.69e-05	0.080094	0.082594		3.00163	0.000361	0.048324	0.032832	0.000105	0.159883	0.01918	0.000646	0.041812	0.085142
	3.00623	0.00029	0.14605	0.025816	0.000694	0.149378	0.025882	0.00013	0.075737	0.081821		3.00623	0.000373	0.050525	0.033325	0.000113	0.156172	0.019401	0.000652	0.043107	0.087214
	3.01085	0.000374	0.14293	0.02713	0.00116	0.1564	0.025738	0.000113	0.080137	0.089455		3.01085	0.00041	0.049182	0.033452	0.000153	0.160361	0.019824	0.000561	0.042484	0.084776
	3.01545	0.000414	0.14488	0.02704	0.000773	0.144895	0.024939	0.000136	0.076918	0.091133		3.01545	0.000374	0.048471	0.032874	9.65e-05	0.15326	0.021002	0.000406	0.042369	0.087588
	3.02005	0.000392	0.133652	0.026064	0.00081	0.152822	0.025656	0.000154	0.074225	0.084016		3.02005	0.000377	0.048965	0.033703	0.000145	0.158015	0.020269	0.000348	0.042379	0.082293
	3.02467	0.000374	0.146504	0.026579	0.000686	0.158574	0.026005	0.000149	0.075665	0.088885		3.02467	0.000339	0.050189	0.037041	0.000126	0.158659	0.021423	0.000229	0.043452	0.08487
	3.02927	0.000295	0.147223	0.026792	0.000569	0.151519	0.02645	0.000149	0.07935	0.087935		3.02927	0.000351	0.051314	0.037389	0.000192	0.158403	0.021323	0.000184	0.040035	0.080751
	3.03387	0.000286	0.153252	0.030339	0.000845	0.160944	0.025925	0.000157	0.079083	0.084458		3.03387	0.000302	0.051318	0.037944	0.000176	0.160217	0.020415	0.000145	0.041918	0.078322
	3.03847	0.000302	0.155258	0.032437	0.00117	0.157086	0.026468	0.000155	0.078171	0.083499		3.03847	0.000258	0.051866	0.03897	0.000163	0.16376	0.021265	0.000149	0.041601	0.078665
	3.04308	0.000406	0.146423	0.041108	0.001088	0.147571	0.02677	0.000219	0.079698	0.077418		3.04308	0.000264	0.051346	0.040928	0.000107	0.163918	0.021081	0.000164	0.042244	0.076002
	3.04768	0.000319	0.149202	0.050179	0.000969	0.163594	0.027281	0.00016	0.078016	0.073573		3.04768	0.000293	0.050999	0.040646	0.000113	0.163417	0.020748	9.42e-05	0.045356	0.074252
	3.05228	0.000316	0.146952	0.067189	0.001482	0.155155	0.025772	0.000168	0.077064	0.073347		3.05228	0.0003	0.052909	0.039236	0.000161	0.168944	0.019867	0.000126	0.045013	0.073695
	3.05688	0.000361	0.159255	0.093077	0.001565	0.160912	0.026483	0.000207	0.078229	0.078981		3.05688	0.000234	0.051546	0.040431	0.000104	0.169499	0.019805	0.000115	0.04332	0.07493
	3.0615	0.000332	0.154425	0.10341	0.001559	0.156378	0.026935	0.000236	0.080229	0.07855		3.0615	0.000243	0.052926	0.03919	0.00013	0.171896	0.019475	0.000115	0.04426	0.07647
	3.0661	0.000283	0.155943	0.122057	0.001673	0.14921	0.026374	0.00025	0.07871	0.080666		3.0661	0.000232	0.053677	0.038758	0.00011	0.172054	0.020224	0.000112	0.044907	0.073269
	3.0707	0.000289	0.163872	0.127277	0.001647	0.146756	0.026731	0.000238	0.077831	0.082323		3.0707	0.000267	0.054043	0.039083	0.000123	0.179964	0.019778	0.000103	0.043548	0.07605
	3.07532	0.000262	0.160524	0.131208	0.001104	0.157542	0.025668	0.000299	0.082158	0.083338		3.07532	0.000209	0.056013	0.038476	9.27e-05	0.171718	0.020641	0.000101	0.043997	0.078217
	3.07992	0.000204	0.165977	0.113896	0.00109	0.153792	0.026938	0.000395	0.082519	0.080068		3.07992	0.000199	0.056201	0.042052	7.69e-05	0.177171	0.021355	0.000104	0.046083	0.077474
	3.08452	0.000241	0.16289	0.097291	0.000971	0.154196	0.026914	0.000479	0.078214	0.081738		3.08452	0.000148	0.053147	0.03857	0.000108	0.170943	0.021206	9.07e-05	0.046897	0.075992
	3.08912	0.000217	0.172826	0.077611	0.00068	0.157346	0.027179	0.00051	0.081828	0.079108		3.08912	0.000303	0.05747	0.041661	7.77e-05	0.170869	0.021194	0.000125	0.051777	0.08288
	3.09373	0.000261	0.175579	0.05715	0.000716	0.156824	0.028354	0.000709	0.079134	0.077809		3.09373	0.000185	0.056119	0.043551	0.000119	0.171866	0.020928	8.41e-05	0.051937	0.081648
	3.09833	0.000203	0.188309	0.043165	0.000733	0.153351	0.028102	0.00055	0.080881	0.077244		3.09833	0.000138	0.054507	0.042467	0.000123	0.164796	0.019485	9.85e-05	0.0532	0.087307
	3.10293	0.000242	0.183215	0.033731	0.000516	0.159709	0.027882	0.000542	0.076803	0.075446		3.10293	0.0002	0.05491	0.042606	9.7e-05	0.176701	0.020358	7.93e-05	0.0529	0.0864
	3.10753	0.000199	0.183259	0.025357	0.000511	0.155653	0.027343	0.000408	0.084498	0.079032		3.10753	0.000189	0.056089	0.041823	0.00017	0.172217	0.020197	8.65e-05	0.054389	0.086969
	3.11215	0.000229	0.186147	0.023922	0.000534	0.16632	0.028618	0.000416	0.081202	0.079211		3.11215	0.000193	0.055974	0.038911	7.73e-05	0.171307	0.01958	0.000103	0.055272	0.086462
	3.11675	0.000202	0.189537	0.022716	0.000364	0.160469	0.0288	0.00023	0.082195	0.074491		3.11675	0.000118	0.05399	0.037432	0.000133	0.166661	0.019931	9.94e-05	0.051825	0.086733
	3.12135	0.00018	0.187119	0.023033	0.000673	0.159005	0.028992	0.000196	0.080786	0.078826		3.12135	0.000134	0.05338	0.039255	0.000102	0.173353	0.019144	7.88e-05	0.050806	0.084032
	3.12595	0.00017	0.190696	0.024201	0.000707	0.169159	0.028658	0.000219	0.081938	0.077909		3.12595	0.000119	0.05384	0.040457	9.5e-05	0.173925	0.01895	8.83e-05	0.050015	0.088297
	3.13057	0.000171	0.204794	0.024189	0.000518	0.163732	0.029656	0.000177	0.080866	0.075078		3.13057	0.000128	0.05381	0.038939	0.000148	0.173586	0.018363	8.13e-05	0.047684	0.091053
	3.13517	0.000173	0.204286	0.025754	0.00041	0.159926	0.02748	0.000181	0.080572	0.077197		3.13517	0.000144	0.053525	0.038195	0.000233	0.170476	0.019631	7.93e-05	0.046089	0.087265
	3.13977	0.00015	0.222129	0.025543	0.000477	0.174866	0.029316	0.000138	0.085439	0.07866		3.13977	0.000134	0.055196	0.036977	8.3e-05	0.178409	0.018579	9.24e-05	0.045176	0.087413
	3.14437	0.000149	0.21681	0.027163	0.000544	0.172451	0.028388	0.000119	0.08133	0.07639		3.14437	0.000113	0.05421	0.038021	8.87e-05	0.176135	0.019569	9.05e-05	0.043239	0.086485
	3.14898	9.19e-05	0.228807	0.02877	0.000372	0.170548	0.028758	0.000173	0.086144	0.076608		3.14898	0.000115	0.057342	0.040024	6.25e-05	0.183766	0.019417	7.54e-05	0.044095	0.08228
	3.15358	0.000137	0.226182	0.029222	0.000565	0.173936	0.029156	0.000169	0.088345	0.081059		3.15358	0.000145	0.059638	0.03944	0.000117	0.180233	0.019509	7.54e-05	0.042087	0.08321
	3.15818	0.000152	0.2382	0.030873	0.000613	0.17558	0.028984	0.000148	0.084834	0.081656		3.15818	0.000129	0.059476	0.038988	9.82e-05	0.178046	0.019947	8.06e-05	0.042563	0.078805
	3.1628	0.000183	0.254945	0.030562	0.000409	0.180612	0.030104	9.3e-05	0.087737	0.084804		3.1628	0.000192	0.060188	0.039857	8.49e-05	0.183006	0.020359	9.53e-05	0.043094	0.07803
	3.1674	0.000132	0.276989	0.032541	0.000546	0.179878	0.030244	0.000127	0.089017	0.085982		3.1674	0.000125	0.059003	0.040978	0.000108	0.186855	0.020619	0.000104	0.041705	0.078891
	3.172	0.000186	0.285389	0.031093	0.000639	0.190386	0.030338	0.000157	0.090515	0.084866		3.172	7.52e-05	0.060946	0.042988	8.94e-05	0.185666	0.020759	8.67e-05	0.043517	0.079388
	3.1766	0.000173	0.27821	0.034799	0.00076	0.196378	0.033819	0.00012	0.093902	0.088494		3.1766	0.000207	0.062144	0.041741	0.000116	0.189883	0.021615	8.84e-05	0.043784	0.078922
	3.18122	0.000121	0.285615	0.034467	0.00032	0.208191	0.033301	0.000133	0.101261	0.092575		3.18122	0.000177	0.062346	0.042987	6.02e-05	0.202804	0.021889	8.62e-05	0.042052	0.075678
	3.18582	9.85e-05	0.276667	0.034273	0.000773	0.198515	0.031318	0.000131	0.095366	0.091899		3.18582	0.000124	0.061977	0.044625	0.000118	0.20151	0.02176	9.32e-05	0.044636	0.076323
	3.19042	8.95e-05	0.280307	0.031027	0.000581	0.204801	0.032996	0.000197	0.097258	0.094878		3.19042	0.00011	0.064972	0.044643	9.05e-05	0.202625	0.020636	8.55e-05	0.043947	0.074867
	3.19502	0.000125	0.267649	0.030852	0.000629	0.208374	0.035227	7.78e-05	0.094439	0.094984		3.19502	0.000123	0.063104	0.044021	8.98e-05	0.211459	0.021447	6.75e-05	0.044879	0.078367
	3.19963	0.000108	0.269189	0.032092	0.000298	0.212994	0.033406	0.000136	0.0961	0.097185		3.19963	0.000103	0.064118	0.043174	8.7e-05	0.205956	0.021303	8.73e-05	0.041341	0.078216
	3.20423	0.000198	0.270194	0.031054	0.000328	0.207066	0.033601	0.000103	0.096434	0.095785		3.20423	0.000121	0.06551	0.044335	0.000101	0.20264	0.021381	8.31e-05	0.045463	0.078013
	3.20883	0.000127	0.268971	0.031457	0.000499	0.215828	0.033329	0.000115	0.096686	0.094178		3.20883	0.000161	0.062491	0.043146	0.000101	0.211753	0.02157	8.65e-05	0.042664	0.079459
	3.21343	0.000142	0.265461	0.029887	0.000737	0.210788	0.032672	0.00015	0.100598	0.096535		3.21343	0.000158	0.063043	0.042859	8.93e-05	0.207714	0.020748	9.45e-05	0.045407	0.081745
	3.21805	0.000132	0.259156	0.028791	0.000784	0.214914	0.033063	6.41e-05	0.098627	0.099191		3.21805	0.000113	0.061497	0.043376	0.000108	0.206884	0.020752	9.21e-05	0.044415	0.074871
	3.22265	0.00015	0.259977	0.02948	0.000546	0.216493	0.032854	0.00012	0.097547	0.098726		3.22265	7.09e-05	0.063521	0.042305	0.000113	0.207003	0.020565	7.57e-05	0.044671	0.082566
	3.22725	0.000161	0.254292	0.028836	0.000554	0.216795	0.034282	0.000118	0.094686	0.096456		3.22725	0.000121	0.0627	0.042603	9.56e-05	0.216347	0.019712	9.08e-05	0.043002	0.084147
	3.23187	0.000115	0.238431	0.029048	0.000542	0.209073	0.032802	0.000116	0.096031	0.094751		3.23187	8.57e-05	0.061349	0.041537	0.000153	0.198372	0.019784	8.62e-05	0.043323	0.082693
	3.23647	0.000125	0.250284	0.027681	0.000454	0.211548	0.033132	0.000149	0.097121	0.093433		3.23647	0.000119	0.06232	0.040174	6.72e-05	0.204809	0.020606	0.000105	0.043559	0.083052
	3.24107	0.000199	0.246869	0.027881	0.000546	0.212223	0.034319	0.000122	0.0946	0.093045		3.24107	0.000144	0.064263	0.038926	3.98e-05	0.201214	0.019843	0.000101	0.043932	0.085499
	3.24567	0.000165	0.237577	0.027578	0.000543	0.213815	0.033255	8.3e-05	0.098629	0.093161		3.24567	0.000163	0.061658	0.041597	0.000179	0.197841	0.019511	9.91e-05	0.044256	0.091472
	3.25028	0.000185	0.24291	0.026522	0.000488	0.218691	0.033439	9.3e-05	0.096395	0.092077		3.25028	0.000156	0.063093	0.040881	9.54e-05	0.207009	0.020145	0.00011	0.043901	0.0902
	3.25488	0.000126	0.24008	0.027392	0.000756	0.215115	0.034837	0.000118	0.097755	0.090991		3.25488	0.000106	0.064959	0.041773	8.5e-05	0.207471	0.019819	9.58e-05	0.045493	0.087368
	3.25948	4.78e-05	0.240373	0.026869	0.000504	0.216244	0.033809	0.000103	0.097715	0.092484		3.25948	0.000111	0.063322	0.039309	0.000101	0.213319	0.018924	0.000106	0.041268	0.093086
	3.26408	0.000162	0.234659	0.025597	0.000846	0.219067	0.033293	0.00014	0.093892	0.096234		3.26408	0.000137	0.062162	0.040296	0.000108	0.196254	0.019156	8.57e-05	0.041789	0.095463
	3.2687	0.000182	0.231253	0.026786	0.000464	0.218366	0.034916	0.000148	0.097952	0.092977		3.2687	0.000113	0.061593	0.041306	0.000124	0.20305	0.019964	7.72e-05	0.043299	0.094013
	3.2733	0.000158	0.219612	0.026246	0.000468	0.218219	0.034559	0.000122	0.093212	0.091169		3.2733	0.00015	0.064368	0.041289	8.46e-05	0.195389	0.020282	8.41e-05	0.043892	0.093557
	3.2779	0.000153	0.210245	0.026058	0.000647	0.207226	0.034565	5.63e-05	0.096531	0.090079		3.2779	0.000134	0.063775	0.041457	0.000179	0.206672	0.019799	7.57e-05	0.043952	0.093107
	3.2825	0.000197	0.213885	0.02723	0.00057	0.212678	0.034086	8.84e-05	0.09341	0.089569		3.2825	7.81e-05	0.063109	0.040552	0.00012	0.20171	0.020299	9.11e-05	0.042857	0.092302
	3.28712	0.000159	0.220652	0.027322	0.000776	0.210275	0.034564	9.58e-05	0.095684	0.087452		3.28712	8.97e-05	0.064038	0.038621	8.14e-05	0.196221	0.020911	7.51e-05	0.043269	0.096541
	3.29172	0.000122	0.211975	0.027086	0.0007	0.226825	0.033682	0.000127	0.090402	0.089265		3.29172	0.000137	0.06271	0.041122	0.000137	0.196301	0.019451	8.5e-05	0.044001	0.094551
	3.29632	0.000132	0.208855	0.028878	0.000583	0.217524	0.033914	8.56e-05	0.093116	0.08772		3.29632	9.94e-05	0.062112	0.041964	9.98e-05	0.203873	0.019528	6.32e-05	0.044304	0.096531
	3.30092	0.000134	0.208192	0.028649	0.000585	0.215867	0.035027	0.000113	0.087957	0.089278		3.30092	5.66e-05	0.060854	0.041604	0.00011	0.196697	0.019762	7.66e-05	0.041607	0.090095
	3.30553	0.000177	0.201257	0.028283	0.000745	0.214625	0.036415	0.000122	0.089761	0.088001		3.30553	0.000101	0.062113	0.041445	0.00012	0.20117	0.019092	8.13e-05	0.043099	0.091707
	3.31013	0.000133	0.206202	0.029528	0.000685	0.21579	0.035453	8.53e-05	0.091109	0.08723		3.31013	8.71e-05	0.060429	0.042264	8.52e-05	0.192821	0.018768	6.41e-05	0.044056	0.091544
	3.31473	0.000188	0.196333	0.028477	0.000671	0.220488	0.037759	0.000119	0.089201	0.086101		3.31473	0.000106	0.062762	0.043955	4.04e-05	0.196614	0.019079	6.23e-05	0.043798	0.090162
	3.31933	0.000123	0.200767	0.02994	0.000643	0.218953	0.035624	0.000124	0.089782	0.084454		3.31933	7.88e-05	0.062581	0.043625	7.91e-05	0.197899	0.019001	6.66e-05	0.044731	0.093507
	3.32395	9.42e-05	0.199736	0.030297	0.000905	0.223076	0.036866	0.00012	0.090017	0.084575		3.32395	9.2e-05	0.062334	0.043996	8.99e-05	0.198105	0.019296	7.94e-05	0.045374	0.090626
	3.32855	0.000126	0.196506	0.029788	0.001098	0.220096	0.037361	9.53e-05	0.087603	0.081493		3.32855	0.00011	0.061004	0.044096	0.000136	0.190729	0.019732	8.26e-05	0.043948	0.08985
	3.33315	0.000126	0.197242	0.028885	0.000762	0.219016	0.038687	0.000101	0.093358	0.084457		3.33315	9.59e-05	0.061267	0.044027	9.74e-05	0.201948	0.019062	8.58e-05	0.045314	0.094718
	3.33775	0.000123	0.193384	0.030602	0.000806	0.232224	0.0406	0.000131	0.08858	0.089323		3.33775	7.16e-05	0.061857	0.04379	8.74e-05	0.191832	0.019714	6.33e-05	0.046002	0.093072
	3.34237	0.000178	0.181334	0.0294	0.001104	0.221345	0.041272	0.000103	0.087475	0.08528		3.34237	8.89e-05	0.063115	0.041536	0.000101	0.199755	0.020207	8.03e-05	0.047019	0.08972
	3.34697	0.000126	0.192268	0.028881	0.001194	0.226662	0.041314	7.93e-05	0.088331	0.086378		3.34697	5.33e-05	0.062397	0.044403	7.16e-05	0.187648	0.020114	6.04e-05	0.049645	0.092895
	3.35157	0.000179	0.187262	0.029072	0.001253	0.231888	0.040941	0.000127	0.086946	0.079649		3.35157	3.93e-05	0.058869	0.043245	0.000117	0.189134	0.020099	4.06e-05	0.050288	0.087519
	3.35617	0.000184	0.187352	0.029543	0.00124	0.234588	0.042724	9.91e-05	0.089337	0.084894		3.35617	9.94e-05	0.059076	0.044356	8.14e-05	0.190802	0.019622	5.93e-05	0.049265	0.093464
	3.36078	0.000146	0.193099	0.02895	0.001023	0.24485	0.042908	9.01e-05	0.087276	0.084703		3.36078	8.34e-05	0.058455	0.043257	0.000106	0.196694	0.019192	6.15e-05	0.050438	0.088702
	3.36538	9.97e-05	0.187574	0.030042	0.001336	0.234761	0.046139	0.000129	0.086748	0.079934		3.36538	4.47e-05	0.058308	0.042696	8.58e-05	0.195126	0.019229	6.7e-05	0.050554	0.099639
	3.36998	0.000135	0.185163	0.029203	0.000966	0.242569	0.045209	0.000166	0.086477	0.080893		3.36998	6.76e-05	0.059148	0.041163	6.83e-05	0.188142	0.019837	5.27e-05	0.051419	0.093016
	3.37458	0.000101	0.18621	0.028674	0.001088	0.235732	0.047163	0.000125	0.089418	0.081513		3.37458	0.000132	0.058564	0.040926	9.5e-05	0.185176	0.019327	5.28e-05	0.049741	0.095609
	3.3792	0.00012	0.190038	0.029649	0.001155	0.24846	0.048867	7.69e-05	0.086242	0.082091		3.3792	7.41e-05	0.056573	0.039007	7.55e-05	0.185031	0.019593	6.65e-05	0.051655	0.091474
	3.3838	0.000139	0.187541	0.028799	0.001123	0.234853	0.053284	0.000114	0.092232	0.081662		3.3838	0.000104	0.059418	0.039128	0.00012	0.189845	0.019578	8.26e-05	0.051045	0.09496
	3.3884	0.000172	0.18467	0.029867	0.001267	0.241389	0.051299	0.000141	0.089022	0.08067		3.3884	9.69e-05	0.058629	0.039642	9.84e-05	0.191314	0.019112	6.52e-05	0.051389	0.095486
	3.39302	0.000128	0.184975	0.030598	0.001328	0.24352	0.054433	9.08e-05	0.087856	0.084067		3.39302	0.00011	0.060706	0.039162	6.97e-05	0.192102	0.019486	8.19e-05	0.050778	0.091418
	3.39762	0.000145	0.183086	0.029872	0.001532	0.256115	0.05734	0.000127	0.090975	0.083683		3.39762	0.000113	0.057701	0.039326	8.15e-05	0.189768	0.01933	6.15e-05	0.048273	0.097069
	3.40222	0.00015	0.186736	0.031353	0.001793	0.267775	0.060239	0.000114	0.087364	0.086236		3.40222	0.000107	0.060247	0.039347	8.73e-05	0.18509	0.019136	6e-05	0.051009	0.098511
	3.40682	0.000158	0.187506	0.032876	0.001892	0.251907	0.06397	0.000116	0.089381	0.083159		3.40682	9.01e-05	0.060521	0.0401	6.76e-05	0.192455	0.020014	6.61e-05	0.049686	0.094763
	3.41143	0.000149	0.182396	0.031754	0.001476	0.26157	0.064225	0.000106	0.088263	0.082902		3.41143	8.23e-05	0.061001	0.039593	8.81e-05	0.18481	0.019832	6.47e-05	0.049978	0.100349
	3.41603	8.99e-05	0.188761	0.03274	0.00125	0.263496	0.069033	7.71e-05	0.086394	0.082197		3.41603	0.000105	0.060322	0.039146	0.000122	0.181741	0.019746	5.73e-05	0.046991	0.100852
	3.42063	0.000148	0.185833	0.032658	0.002044	0.26278	0.073277	4.77e-05	0.087059	0.080228		3.42063	8.25e-05	0.06083	0.040504	7.9e-05	0.188636	0.020721	7.92e-05	0.050338	0.102546
	3.42523	0.000167	0.186938	0.034061	0.001609	0.256157	0.072108	0.000127	0.084995	0.085113		3.42523	6.56e-05	0.059964	0.040108	0.000108	0.187701	0.021114	7.41e-05	0.046483	0.106342
	3.42985	0.000125	0.190012	0.032951	0.001907	0.256152	0.076892	0.000126	0.087514	0.082669		3.42985	7.61e-05	0.060358	0.041649	9.18e-05	0.195413	0.021394	6.63e-05	0.050714	0.110656
	3.43445	0.000152	0.183542	0.032281	0.001697	0.242362	0.081629	9.05e-05	0.088237	0.084346		3.43445	7.51e-05	0.060975	0.041734	0.000102	0.184051	0.021209	7.42e-05	0.049489	0.122653
	3.43905	0.00017	0.185103	0.032741	0.001844	0.255691	0.083532	7.92e-05	0.084135	0.084048		3.43905	8.19e-05	0.059276	0.040494	9.64e-05	0.187849	0.021083	8.03e-05	0.04927	0.126153
	3.44365	0.000156	0.183237	0.032028	0.001473	0.255647	0.084709	9.79e-05	0.087971	0.087569		3.44365	0.000119	0.058982	0.041206	0.000124	0.187453	0.021619	8.5e-05	0.049604	0.128238
	3.44827	0.000152	0.18543	0.032253	0.001924	0.26102	0.087502	0.000104	0.084709	0.086377		3.44827	7.66e-05	0.060617	0.041501	9.99e-05	0.196085	0.022542	7.39e-05	0.050439	0.144796
	3.45287	0.000139	0.174842	0.030998	0.00182	0.245795	0.086676	9.25e-05	0.089294	0.084915		3.45287	6.46e-05	0.057973	0.042413	0.00011	0.190904	0.022609	6.59e-05	0.051872	0.142355
	3.45747	7.27e-05	0.188313	0.032672	0.001358	0.255451	0.085535	9.1e-05	0.085564	0.08653		3.45747	4.91e-05	0.056833	0.037864	4.71e-05	0.194552	0.02157	6.06e-05	0.04989	0.159526
	3.46208	0.000119	0.180923	0.03072	0.002042	0.247704	0.087089	7.86e-05	0.088429	0.08628		3.46208	7.54e-05	0.061182	0.041268	0.000112	0.197185	0.021815	6.36e-05	0.054391	0.160187
	3.46668	0.000119	0.18284	0.032684	0.001601	0.25555	0.09039	0.000128	0.090924	0.088579		3.46668	0.00011	0.063943	0.042116	6.26e-05	0.197292	0.02089	7.62e-05	0.052551	0.169503
	3.47128	9.85e-05	0.177824	0.032511	0.001592	0.252982	0.086714	0.000126	0.088697	0.086526		3.47128	7.59e-05	0.061405	0.041755	7.89e-05	0.190356	0.021372	6.85e-05	0.054385	0.179674
	3.47588	0.000146	0.186121	0.031206	0.001808	0.24668	0.093144	0.000135	0.094883	0.08793		3.47588	9.76e-05	0.060234	0.042453	8.55e-05	0.197263	0.021147	6.73e-05	0.055752	0.171003
	3.4805	7.37e-05	0.188977	0.030504	0.001575	0.247591	0.089811	7.31e-05	0.090682	0.083376		3.4805	0.000113	0.061573	0.041536	8.02e-05	0.190688	0.021496	6.6e-05	0.056264	0.1817
	3.4851	8.73e-05	0.186348	0.031471	0.001809	0.238893	0.092103	7.22e-05	0.094263	0.087035		3.4851	7.56e-05	0.06221	0.045454	6.05e-05	0.196049	0.020807	5.79e-05	0.056892	0.175423
	3.4897	0.000123	0.186663	0.031381	0.001411	0.239384	0.087192	0.000116	0.085953	0.08283		3.4897	4.58e-05	0.064076	0.044822	5.74e-05	0.19403	0.020916	6.31e-05	0.059613	0.17501
	3.4943	0.000162	0.177831	0.031938	0.001514	0.222722	0.09231	8.71e-05	0.089717	0.08424		3.4943	7.83e-05	0.061636	0.043846	0.000123	0.200109	0.020849	7.53e-05	0.062004	0.177942
	3.49892	0.000118	0.176955	0.031528	0.001772	0.227397	0.085792	7.71e-05	0.093415	0.085504		3.49892	9.62e-05	0.064121	0.045956	8.78e-05	0.193857	0.020003	6.49e-05	0.069122	0.165775
	3.50352	0.000112	0.17856	0.032358	0.001543	0.229944	0.085822	0.000134	0.09385	0.085689		3.50352	5.49e-05	0.06192	0.046195	0.000103	0.190096	0.020921	5.34e-05	0.074241	0.158119
	3.50812	9.83e-05	0.187891	0.03171	0.001854	0.223616	0.081275	9.24e-05	0.091345	0.087894		3.50812	8.6e-05	0.062339	0.045758	9.44e-05	0.192305	0.02151	0.000102	0.079541	0.162831
	3.51272	8.18e-05	0.180454	0.032202	0.002018	0.22598	0.080442	0.000102	0.095553	0.089924		3.51272	9.07e-05	0.064951	0.043169	7.74e-05	0.18355	0.021277	7e-05	0.088601	0.17456
	3.51733	0.000144	0.185905	0.031736	0.001469	0.225359	0.080633	7.59e-05	0.092483	0.084323		3.51733	8.41e-05	0.061463	0.04413	7.68e-05	0.187354	0.021805	4.38e-05	0.116396	0.17488
	3.52193	8.42e-05	0.184485	0.031275	0.001289	0.216672	0.073714	0.000108	0.095438	0.087661		3.52193	6.98e-05	0.063608	0.042537	0.000122	0.197875	0.020265	8.57e-05	0.140443	0.163972
	3.52653	0.000129	0.192002	0.032669	0.001387	0.217897	0.075711	7.42e-05	0.094195	0.093609		3.52653	6.19e-05	0.06033	0.043017	7.64e-05	0.195344	0.020344	7.74e-05	0.168259	0.165049
	3.53115	8.42e-05	0.187048	0.031117	0.001656	0.21478	0.070127	7.34e-05	0.096063	0.089184		3.53115	9.37e-05	0.065663	0.044455	8.04e-05	0.198526	0.020029	8.43e-05	0.184653	0.16473
	3.53575	0.000101	0.18614	0.032498	0.001191	0.213464	0.06798	0.000122	0.094346	0.085612		3.53575	9.66e-05	0.062367	0.044105	0.00013	0.200946	0.020018	6.16e-05	0.181633	0.166337
	3.54035	0.00011	0.176091	0.030443	0.001437	0.209381	0.064924	8.31e-05	0.0919	0.087644		3.54035	4.19e-05	0.061054	0.043364	6.75e-05	0.19857	0.0201	6.28e-05	0.204516	0.159067
	3.54495	0.000128	0.184889	0.031016	0.001413	0.207206	0.061161	0.000111	0.09416	0.089707		3.54495	8.16e-05	0.06172	0.043784	6.89e-05	0.201437	0.020059	7.22e-05	0.193068	0.155043
	3.54957	0.000158	0.191278	0.031467	0.00148	0.221904	0.061394	0.000107	0.09677	0.088205		3.54957	7.76e-05	0.06378	0.043916	0.000105	0.192521	0.018948	7.53e-05	0.192773	0.151076
	3.55417	0.000113	0.190103	0.030674	0.001098	0.210045	0.058963	9.41e-05	0.093045	0.088121		3.55417	6.14e-05	0.062437	0.044149	8.07e-05	0.201958	0.019835	6.01e-05	0.183874	0.132866
	3.55877	0.000121	0.198317	0.031596	0.00145	0.211893	0.05702	0.000114	0.094639	0.089727		3.55877	6.07e-05	0.061717	0.045622	0.000104	0.203674	0.020383	7.48e-05	0.151348	0.13325
	3.56337	0.000106	0.194267	0.030586	0.001347	0.212152	0.055221	9.57e-05	0.08989	0.090121		3.56337	6.13e-05	0.063338	0.045646	0.000103	0.203175	0.020236	6.53e-05	0.127395	0.1285
	3.56798	9.3e-05	0.190874	0.031927	0.001081	0.206109	0.051993	7.06e-05	0.090325	0.089848		3.56798	7.88e-05	0.063129	0.046774	0.00011	0.204557	0.020403	7.66e-05	0.099997	0.113989
	3.57258	0.000132	0.190453	0.032404	0.000864	0.205433	0.049761	9.31e-05	0.091255	0.093828		3.57258	0.000106	0.061165	0.045529	0.000104	0.190915	0.02081	5.76e-05	0.077444	0.110434
	3.57718	0.000107	0.186931	0.031591	0.000607	0.201374	0.049006	7.72e-05	0.094109	0.096674		3.57718	8.01e-05	0.062596	0.048108	9.67e-05	0.204384	0.020547	7.34e-05	0.066448	0.101325
	3.5818	0.000127	0.191069	0.030138	0.00088	0.205096	0.049872	8.3e-05	0.096719	0.092626		3.5818	2.82e-05	0.063062	0.048962	0.000118	0.199708	0.021239	6.06e-05	0.058764	0.104711
	3.5864	0.000158	0.195758	0.031915	0.000872	0.205847	0.04787	7.55e-05	0.093893	0.095994		3.5864	8.33e-05	0.062003	0.048553	0.000104	0.199787	0.021455	5.88e-05	0.058389	0.109713
	3.591	0.000108	0.197011	0.032155	0.001098	0.205303	0.047009	7.16e-05	0.095391	0.100087		3.591	5.14e-05	0.063227	0.048615	7.91e-05	0.214663	0.022025	6.85e-05	0.054903	0.115503
	3.5956	0.000149	0.191218	0.031929	0.000857	0.204603	0.047481	7.68e-05	0.094212	0.100262		3.5956	9.32e-05	0.063588	0.049958	6.8e-05	0.197714	0.022369	7.26e-05	0.058248	0.111037
	3.60022	0.000128	0.204744	0.031133	0.000839	0.198089	0.045384	9.23e-05	0.093188	0.105035		3.60022	7.29e-05	0.062731	0.050186	7.73e-05	0.21189	0.022447	7.22e-05	0.062282	0.112914
	3.60482	0.000112	0.201273	0.031764	0.000886	0.19662	0.046919	0.000118	0.095841	0.107531		3.60482	0.000105	0.064339	0.048245	6.59e-05	0.2127	0.023745	8.62e-05	0.061775	0.110065
	3.60942	0.000119	0.192421	0.031814	0.000585	0.208051	0.04391	0.000129	0.096538	0.110889		3.60942	7.15e-05	0.063717	0.050669	0.000128	0.203097	0.023314	6.46e-05	0.059197	0.111992
	3.61402	0.00011	0.197054	0.033005	0.000473	0.204169	0.043882	7.06e-05	0.098349	0.114396		3.61402	6.34e-05	0.063912	0.050325	0.000102	0.191172	0.023253	4.83e-05	0.060622	0.118909
	3.61863	0.000129	0.193061	0.033421	0.000554	0.204268	0.043956	0.000113	0.098999	0.102967		3.61863	6.97e-05	0.064636	0.048711	9.19e-05	0.203887	0.023814	7.12e-05	0.061542	0.117045
	3.62323	0.000129	0.190103	0.033625	0.000322	0.211663	0.043171	6.79e-05	0.095401	0.108292		3.62323	6.85e-05	0.064656	0.051448	0.000117	0.207378	0.023951	5.12e-05	0.060398	0.118435
	3.62783	7.12e-05	0.192901	0.033779	0.000335	0.203056	0.045025	8.54e-05	0.104881	0.10009		3.62783	7.31e-05	0.071854	0.051087	7.07e-05	0.206118	0.023083	9.22e-05	0.062837	0.122005
	3.63243	0.000132	0.191905	0.034036	0.000442	0.204553	0.045501	8.9e-05	0.11272	0.102184		3.63243	6.15e-05	0.070719	0.053315	9.28e-05	0.203423	0.024871	9.6e-05	0.065097	0.12666
	3.63705	0.000123	0.192971	0.036128	0.000269	0.206552	0.044039	0.000109	0.124545	0.099972		3.63705	8.6e-05	0.073324	0.054889	9.55e-05	0.205654	0.023847	0.000109	0.068732	0.135621
	3.64165	0.000142	0.196063	0.037429	0.00053	0.206847	0.045523	7.51e-05	0.123976	0.096216		3.64165	8.45e-05	0.071677	0.054204	4.59e-05	0.208693	0.024898	0.000103	0.068017	0.139715
	3.64625	9.97e-05	0.202312	0.037821	0.000202	0.207602	0.045821	7.45e-05	0.127911	0.095435		3.64625	9.66e-05	0.072284	0.054986	3.87e-05	0.209965	0.023687	8.1e-05	0.069961	0.143376
	3.65085	7.2e-05	0.19638	0.037738	0.000375	0.204361	0.048377	6.5e-05	0.131809	0.094748		3.65085	4.29e-05	0.070152	0.054056	4.19e-05	0.207855	0.023529	0.000128	0.066473	0.148836
	3.65547	0.000106	0.201846	0.037459	0.000415	0.207251	0.047734	6.23e-05	0.133663	0.094581		3.65547	7.36e-05	0.071631	0.053875	9.65e-05	0.209251	0.024764	0.000106	0.074978	0.150412
	3.66007	0.000106	0.188569	0.039507	0.000495	0.204947	0.048163	8.07e-05	0.120345	0.096776		3.66007	7.96e-05	0.065734	0.053561	4.92e-05	0.202593	0.024156	0.000119	0.07157	0.147579
	3.66467	0.000111	0.18142	0.039365	0.000301	0.202803	0.048357	0.000112	0.114753	0.090714		3.66467	7.68e-05	0.06574	0.054024	8.16e-05	0.201791	0.024934	0.00011	0.075672	0.159985
	3.66927	0.000151	0.193472	0.039528	0.000398	0.205367	0.04979	6.46e-05	0.115091	0.097315		3.66927	8.37e-05	0.066121	0.054376	6.54e-05	0.208321	0.024574	0.000115	0.075939	0.162944
	3.67388	0.000124	0.193748	0.039885	0.000353	0.210187	0.047134	8.08e-05	0.104008	0.096068		3.67388	7.51e-05	0.068399	0.054915	8.32e-05	0.205551	0.025427	9.33e-05	0.076925	0.1607
	3.67848	0.000151	0.20179	0.040648	0.000347	0.208974	0.047749	8.04e-05	0.104108	0.094824		3.67848	6.13e-05	0.064768	0.052791	0.000138	0.216537	0.024647	0.000108	0.076237	0.160152
	3.68308	0.000133	0.198703	0.039178	0.000298	0.209541	0.046306	8.04e-05	0.100278	0.093655		3.68308	5.51e-05	0.067085	0.054075	1.38e-05	0.210613	0.024429	9.51e-05	0.076392	0.164787
	3.68768	9.61e-05	0.192859	0.040983	0.000281	0.203534	0.046697	9.02e-05	0.100787	0.093254		3.68768	4.34e-05	0.066924	0.056353	0.000151	0.21765	0.024525	5.43e-05	0.075564	0.169884
	3.6923	8.48e-05	0.202885	0.040248	0.000182	0.201154	0.044201	5.73e-05	0.09906	0.094552		3.6923	2.29e-05	0.069563	0.053343	3.62e-05	0.212813	0.024754	3.55e-05	0.069094	0.158041
	3.6969	0.00012	0.201511	0.040689	0.000326	0.211643	0.045907	6.47e-05	0.102366	0.092187		3.6969	8.62e-05	0.067965	0.053011	7.88e-05	0.217185	0.024814	3.54e-05	0.076619	0.152178
	3.7015	0.000131	0.201964	0.041017	0.000273	0.210873	0.044329	9.46e-05	0.100392	0.097206		3.7015	5.76e-05	0.072671	0.055337	0.000107	0.216631	0.02396	2.64e-06	0.084026	0.167828
	3.7061	0.000152	0.205217	0.040981	0.000497	0.210078	0.043706	0.000121	0.1018	0.096573		3.7061	6.01e-05	0.070949	0.05582	8.69e-05	0.212451	0.023873	0	0.088379	0.161088
	3.71072	0.000107	0.192914	0.038253	0.000344	0.215159	0.046501	0.000106	0.098616	0.09511		3.71072	6.3e-05	0.071908	0.053985	3.62e-05	0.213838	0.023919	0	0.097417	0.188685
	3.71532	0.000118	0.19501	0.039179	0.000386	0.210573	0.046276	9.95e-05	0.094977	0.094104		3.71532	3.56e-05	0.06992	0.054102	4.98e-05	0.214272	0.023822	0	0.109689	0.227337
	3.71992	9.79e-05	0.200996	0.039136	0.000289	0.207307	0.04712	0.00011	0.096349	0.092991		3.71992	7.61e-05	0.068643	0.054165	8.8e-05	0.208699	0.023552	0	0.130539	0.296551
	3.72453	0.000151	0.201056	0.039129	0.000386	0.207948	0.046803	9.59e-05	0.098996	0.095914		3.72453	7.86e-05	0.069036	0.052786	0.000107	0.208655	0.022957	0	0.145239	0.387209
	3.72913	0.000109	0.191779	0.038783	0.000324	0.214575	0.046252	7e-05	0.100492	0.097369		3.72913	4.35e-05	0.065553	0.0557	9.02e-05	0.213927	0.02292	0	0.145394	0.450792
	3.73373	0.000132	0.205764	0.04056	0.00029	0.214481	0.0467	0.000103	0.100046	0.098573		3.73373	0.000101	0.065949	0.054347	7.95e-05	0.208653	0.022575	0	0.160172	0.477961
	3.73833	0.000103	0.195675	0.039527	0.000356	0.213329	0.048242	0.000115	0.101426	0.097469		3.73833	7.73e-05	0.064023	0.052489	0.000139	0.214272	0.023867	0	0.157381	0.525837
	3.74295	0.000118	0.207957	0.040075	0.000279	0.214273	0.047638	0.000114	0.102798	0.095967		3.74295	5.7e-05	0.065277	0.054478	8.69e-05	0.208536	0.023331	0	0.158598	0.524999
	3.74755	7.76e-05	0.196071	0.039346	0.000337	0.209429	0.046889	6.44e-05	0.096869	0.096518		3.74755	5.09e-05	0.064334	0.054182	8.24e-05	0.207988	0.022931	0	0.135745	0.515295
	3.75215	7.18e-05	0.199047	0.041275	0.000267	0.217773	0.04819	0.00011	0.102755	0.096273		3.75215	5.6e-05	0.06297	0.05449	6.68e-05	0.211947	0.023876	0	0.152529	0.499791
	3.75675	0.000121	0.199676	0.04131	0.000273	0.214853	0.049527	6.31e-05	0.101315	0.096554		3.75675	8.09e-05	0.06516	0.05379	6.57e-05	0.215463	0.023343	0	0.127152	0.461185
	3.76137	6.45e-05	0.21145	0.041342	8.1e-05	0.214592	0.048263	7.82e-05	0.099492	0.094095		3.76137	4.96e-05	0.065868	0.056041	6.07e-05	0.221008	0.023993	0	0.120778	0.401024
	3.76597	0.000136	0.219465	0.042397	0.000177	0.215258	0.047391	0.000111	0.097723	0.095735		3.76597	4.15e-05	0.063158	0.055287	6.93e-05	0.207155	0.02457	0	0.114576	0.444984
	3.77057	0.00015	0.218944	0.043052	0.000395	0.219057	0.049818	0.000168	0.101946	0.09556		3.77057	7.15e-05	0.06425	0.055806	5.6e-05	0.212104	0.024434	0	0.106084	0.409762
	3.77517	0.000134	0.222202	0.042481	0.000298	0.212854	0.048265	0.000107	0.098074	0.09568		3.77517	5.78e-05	0.066055	0.055959	7.68e-05	0.213508	0.024689	5.77e-05	0.105982	0.397993
	3.77978	8.6e-05	0.233284	0.042237	0.000305	0.218138	0.051107	7.53e-05	0.102006	0.099035		3.77978	2.56e-05	0.066583	0.054262	4.9e-05	0.213615	0.024716	0	0.088088	0.341226
	3.78438	0.00013	0.223817	0.044199	0.000367	0.217963	0.050189	7.98e-05	0.100265	0.098076		3.78438	5.43e-05	0.064624	0.055657	0.000137	0.217349	0.024674	5.07e-05	0.09385	0.314991
	3.78898	0.000104	0.218916	0.042986	0.000258	0.21827	0.051814	0.000115	0.099707	0.096969		3.78898	6.52e-05	0.065466	0.058225	5.68e-05	0.216658	0.025909	0	0.085447	0.301613
	3.7936	0.000104	0.220311	0.045431	0.000171	0.226477	0.050583	0.000118	0.097218	0.099054		3.7936	7.39e-05	0.06636	0.059295	0.000145	0.213186	0.025069	0	0.087915	0.275248
	3.7982	0.0001	0.216244	0.043833	0.000409	0.226347	0.053592	9.47e-05	0.10261	0.100477		3.7982	4.34e-05	0.066544	0.060022	6.4e-05	0.21487	0.026005	0	0.085596	0.254078
	3.8028	0.000136	0.217974	0.043276	0.000186	0.22407	0.050714	4.99e-05	0.101408	0.100024		3.8028	5.87e-05	0.068671	0.06314	0.000103	0.20975	0.025886	3.83e-05	0.084146	0.229982
	3.8074	0.0001	0.207575	0.044484	0.000204	0.228667	0.05344	7.66e-05	0.099715	0.100387		3.8074	3.1e-05	0.067027	0.062973	0.000102	0.221788	0.02441	0	0.084727	0.200315
	3.81202	0.000111	0.19573	0.044702	0.000307	0.22033	0.053517	0.000142	0.099971	0.101274		3.81202	2.58e-05	0.066534	0.067452	7.43e-05	0.218205	0.02398	0	0.087397	0.218406
	3.81662	9.74e-05	0.200917	0.043609	0.000253	0.226424	0.053224	0.000102	0.103655	0.100585		3.81662	3.95e-05	0.066024	0.073493	9.34e-05	0.223589	0.025458	3.41e-05	0.097744	0.192115
	3.82122	0.000127	0.208352	0.045188	0.000172	0.226198	0.054556	0.000121	0.103537	0.104097		3.82122	5.09e-05	0.067069	0.07154	7.05e-05	0.218646	0.025439	3.67e-05	0.089942	0.19249
	3.82582	0.000107	0.209161	0.043645	0.000224	0.230597	0.053323	6.63e-05	0.103604	0.103452		3.82582	5.94e-05	0.067081	0.073404	7.41e-05	0.214171	0.024958	3.64e-05	0.092567	0.195039
	3.83043	9.91e-05	0.203339	0.045711	0.000439	0.224431	0.053447	6.06e-05	0.101297	0.102516		3.83043	6.15e-05	0.066269	0.076738	5.37e-05	0.215889	0.025634	3.6e-05	0.089386	0.179314
	3.83503	0.000101	0.204406	0.045171	0.000345	0.224927	0.053971	0.00011	0.106041	0.100037		3.83503	6.13e-05	0.067851	0.075713	0.00011	0.221927	0.024789	3.99e-05	0.096819	0.185955
	3.83963	0.000104	0.207086	0.045538	4.46e-05	0.231251	0.056375	9.49e-05	0.106309	0.103769		3.83963	2.63e-05	0.066256	0.072327	7.64e-05	0.210873	0.024991	6.39e-05	0.094509	0.203593
	3.84423	0.000101	0.205968	0.043508	0.00018	0.233871	0.053194	0.000108	0.102619	0.103654		3.84423	6.18e-05	0.066579	0.065623	7.21e-05	0.220028	0.025535	2.7e-05	0.092733	0.196121
	3.84885	0.000111	0.198881	0.043788	0.000155	0.233943	0.054157	5.71e-05	0.108288	0.105349		3.84885	3.08e-05	0.066638	0.063315	0.000117	0.229075	0.025227	8.31e-05	0.093117	0.194279
	3.85345	0.000104	0.205762	0.043972	0.000238	0.228182	0.053743	7.61e-05	0.104067	0.105129		3.85345	3.35e-05	0.064362	0.059283	4.92e-05	0.227493	0.024205	3.83e-05	0.087994	0.197413
	3.85805	0.00011	0.210371	0.044145	0.00028	0.231075	0.055628	5.33e-05	0.107869	0.10625		3.85805	5.2e-05	0.065538	0.061584	0.000107	0.219077	0.025404	6.28e-05	0.092344	0.192222
	3.86265	0.000104	0.208434	0.043218	0.000324	0.239389	0.058598	6.56e-05	0.104373	0.10467		3.86265	4.86e-05	0.066222	0.060618	7.64e-05	0.223868	0.024847	6.44e-05	0.095652	0.194699
	3.86727	0.000121	0.207452	0.043368	0.00021	0.23464	0.057978	7.06e-05	0.101946	0.1003		3.86727	5.2e-05	0.063975	0.057506	4.87e-05	0.219498	0.025339	9.79e-05	0.099991	0.18611
	3.87187	7.9e-05	0.204089	0.043809	0.000265	0.233377	0.057532	0.000103	0.103879	0.105133		3.87187	2.39e-05	0.062408	0.059473	0.000113	0.226019	0.024065	0	0.090077	0.185816
	3.87647	0.00013	0.202626	0.042395	0.000222	0.234832	0.05771	0.000114	0.107921	0.103704		3.87647	4.64e-05	0.065064	0.05935	7.24e-05	0.224095	0.023674	4.83e-05	0.09373	0.190083
	3.88107	0.000136	0.20795	0.042094	9.37e-05	0.241574	0.058739	6.92e-05	0.104435	0.106918		3.88107	2.03e-05	0.065597	0.060716	9.84e-05	0.227721	0.023908	0.0001	0.094424	0.189406
	3.88568	0.000145	0.214683	0.04044	0.000301	0.237844	0.057822	9.32e-05	0.105545	0.098936		3.88568	3.36e-05	0.065141	0.059927	7.8e-05	0.225727	0.022694	0.000112	0.102535	0.195992
	3.89028	9.42e-05	0.205646	0.040185	9.3e-05	0.223817	0.058917	6.24e-05	0.098002	0.103523		3.89028	4.44e-05	0.066839	0.060316	0.000131	0.220456	0.023265	1.65e-05	0.09393	0.188964
	3.89488	0.000116	0.207735	0.040224	0.000216	0.231595	0.059143	5.63e-05	0.103755	0.10588		3.89488	8.85e-05	0.064916	0.061004	5.43e-05	0.228065	0.021708	5.83e-05	0.096301	0.181964
	3.89948	9.9e-05	0.210633	0.038873	0.000267	0.236343	0.059211	0.000101	0.103884	0.100873		3.89948	4.89e-05	0.064433	0.059689	0.000109	0.215197	0.023867	5.47e-05	0.095989	0.183984
	3.9041	0.000111	0.202268	0.041232	0.000371	0.232112	0.059181	0.000101	0.104503	0.102293		3.9041	3.28e-05	0.06567	0.057657	0.00014	0.223257	0.022338	2.56e-05	0.09961	0.183619
	3.9087	0.000103	0.20277	0.041142	0.000209	0.228963	0.059886	8.73e-05	0.102616	0.104103		3.9087	4.83e-05	0.064711	0.054896	0.000143	0.222053	0.021946	6.5e-05	0.094189	0.175752
	3.9133	9.21e-05	0.205202	0.040589	0.000309	0.227801	0.061835	7.26e-05	0.102869	0.10203		3.9133	3.71e-05	0.067119	0.056747	3.83e-05	0.226775	0.022406	9.19e-05	0.100683	0.171907
	3.91792	0.000122	0.209077	0.042388	0.000197	0.238379	0.058698	8.16e-05	0.101923	0.10226		3.91792	3.84e-05	0.064899	0.055124	0.000127	0.212507	0.02162	4.31e-05	0.099041	0.173246
	3.92252	0.00016	0.201434	0.043247	0.000184	0.227728	0.061912	7.49e-05	0.104648	0.101867		3.92252	4.62e-05	0.067934	0.050289	7.26e-05	0.231572	0.021236	3.55e-05	0.088945	0.17824
	3.92712	0.000126	0.208978	0.043902	0.000218	0.232046	0.060243	0.000101	0.104028	0.106515		3.92712	5.34e-05	0.067424	0.054509	9.16e-05	0.227104	0.021393	9.6e-05	0.105101	0.17964
	3.93172	9.16e-05	0.202487	0.042023	0.000155	0.232516	0.060244	0.000102	0.10312	0.100542		3.93172	7.96e-05	0.069021	0.05197	1.17e-05	0.223986	0.020488	0	0.091398	0.180172
	3.93633	0.000113	0.201677	0.040456	0.000132	0.225929	0.061418	0.000102	0.097626	0.104158		3.93633	7.91e-05	0.066119	0.05252	8.99e-05	0.235189	0.019929	7.63e-05	0.091427	0.174144
	3.94093	0.000107	0.209435	0.040857	0.00018	0.228182	0.060028	8.22e-05	0.105811	0.105154		3.94093	4.33e-05	0.068449	0.050139	6.82e-05	0.225539	0.019987	2.21e-05	0.089006	0.16939
	3.94553	0.000137	0.206385	0.038362	8.56e-05	0.217364	0.060767	7.34e-05	0.100342	0.102248		3.94553	4.58e-05	0.065934	0.051981	4.43e-05	0.228221	0.020359	4.61e-05	0.097196	0.167984
	3.95013	0.000118	0.213204	0.038437	0.000225	0.223308	0.057731	6.19e-05	0.102792	0.102363		3.95013	4.88e-05	0.066403	0.049048	2.9e-05	0.229133	0.019521	5.02e-05	0.091059	0.179865
	3.95475	0.000117	0.215863	0.036143	0.000209	0.230392	0.058882	0.000108	0.103262	0.104593		3.95475	4.07e-05	0.064104	0.046546	3.57e-05	0.22488	0.019493	5.38e-05	0.091875	0.169635
	3.95935	0.000132	0.220969	0.035514	0.000171	0.223404	0.057953	7.08e-05	0.105225	0.095858		3.95935	4.74e-05	0.067805	0.04603	8.58e-05	0.227305	0.019957	0.000108	0.092237	0.17517
	3.96395	0.000124	0.200666	0.033186	0.000103	0.22118	0.056763	7.21e-05	0.104831	0.102886		3.96395	7.03e-05	0.067431	0.044908	8.69e-05	0.223674	0.019213	8.95e-05	0.083271	0.157823
	3.96855	8.9e-05	0.19532	0.033805	0.000172	0.220738	0.056936	5.89e-05	0.105498	0.099306		3.96855	2.34e-05	0.065716	0.043971	5.83e-05	0.230544	0.019678	4.51e-05	0.094417	0.170562
	3.97317	0.000126	0.211171	0.031897	0.000347	0.231186	0.055697	5.61e-05	0.101647	0.100643		3.97317	5.34e-05	0.066148	0.043313	7.68e-05	0.224313	0.019045	0	0.086028	0.172399
	3.97777	0.000139	0.209067	0.032794	0.000217	0.22347	0.054417	7.53e-05	0.107463	0.101946		3.97777	2.33e-05	0.064558	0.041556	0.000113	0.229079	0.017965	8.53e-05	0.079274	0.176054
	3.98237	0.000142	0.211724	0.033384	0.000219	0.219675	0.052984	8.9e-05	0.101624	0.100295		3.98237	2.81e-05	0.066349	0.041566	0.000111	0.223816	0.019313	8.05e-05	0.087231	0.170111
	3.98697	9.59e-05	0.205329	0.03043	0.000185	0.223148	0.051192	6.04e-05	0.104783	0.106048		3.98697	3.14e-05	0.064523	0.041244	6.68e-05	0.226361	0.018387	0.000133	0.082404	0.163909
	3.99158	0.000206	0.213669	0.03351	0.000211	0.222956	0.051029	9.34e-05	0.10216	0.100242		3.99158	4.42e-05	0.063234	0.040054	8.17e-05	0.230984	0.01888	5.63e-05	0.085044	0.159569
	3.99618	0.000124	0.221417	0.031181	0.00026	0.224946	0.049216	6.9e-05	0.1023	0.101542		3.99618	4.47e-05	0.066443	0.042392	4.34e-05	0.231107	0.01883	5.38e-05	0.076297	0.157774
	4.00078	9.88e-05	0.212574	0.032771	0	0.21836	0.050872	8.77e-05	0.10278	0.102214		4.00078	4.36e-05	0.064949	0.041556	0.000111	0.229359	0.018843	6.57e-05	0.081513	0.153143
																		0

## Sheet: Fig. 2c Recall %
	LinearAceCX3CK found sequences for ALC cut-off 70%:							ALC 70%	Counts:	Recall:																Cyclic AceCX3CK found sequences for ALC cut-off 70%:							ALC 70%	Counts:	Recall:
	Ace	cys	arg	pH5	pF6	cys	lys		63	98.4375																Ace	cys	phe	gly	pF6	cys	lys		7	10.9375
	Ace	cys	arg	gly	thr	cys	lys					cys	63	pG5	16	pH5	15	pF6	16	cys	63	lys	63			Ace	cys	pG5	gly	pF6	cys	lys					Ace	7	cys	7	pG5	4	pH5	2	pF6	7	cys	7	lys
	Ace	cys	arg	gly	pF6	cys	lys							pG6	15	pG3	16	pC4	16							Ace	cys	phe	pH5	pF6	cys	lys									pG6	0	pG3	1	pC4	0
	Ace	cys	pG6	gly	pF6	cys	lys							arg	16	gly	16	thr	15							Ace	cys	pG5	val	pF6	cys	lys									arg	0	gly	2	thr	0
	Ace	cys	arg	pG3	pF6	cys	lys							phe	16	val	16	pro	16							Ace	cys	pG5	pG3	pF6	cys	lys									phe	3	val	2	pro	0
	Ace	cys	arg	gly	pro	cys	lys																			Ace	cys	pG5	pH5	pF6	cys	lys
	Ace	cys	pG6	gly	pro	cys	lys					Relative:														Ace	cys	phe	val	pF6	cys	lys
	Ace	cys	arg	val	pF6	cys	lys
	Ace	cys	pG6	pG3	pro	cys	lys					cys	100	pG5	25.3968	pH5	23.8095	pF6	25.3968	cys	100	lys	100
	Ace	cys	pG6	pG3	pF6	cys	lys							pG6	23.8095	pG3	25.3968	pC4	25.3968		0		0
	Ace	cys	arg	val	thr	cys	lys							arg	25.3968	gly	25.3968	thr	23.8095		0		0
	Ace	cys	pG6	pG3	thr	cys	lys							phe	25.3968	val	25.3968	pro	25.3968		0		0
	Ace	cys	pG6	gly	thr	cys	lys
	Ace	cys	arg	val	pro	cys	lys				Natural		100		50.7937		50.7937		49.2063		100		100
	Ace	cys	arg	pG3	pro	cys	lys				Unnatural				49.2063		49.2063		50.7937
	Ace	cys	arg	pG3	thr	cys	lys
	Ace	cys	phe	gly	pF6	cys	lys
	Ace	cys	phe	gly	thr	cys	lys
	Ace	cys	arg	pH5	thr	cys	lys
	Ace	cys	phe	val	pF6	cys	lys
	Ace	cys	arg	gly	pC4	cys	lys
	Ace	cys	pG6	val	pF6	cys	lys
	Ace	cys	arg	pH5	pro	cys	lys
	Ace	cys	arg	pG3	pC4	cys	lys
	Ace	cys	arg	val	pC4	cys	lys
	Ace	cys	pG5	gly	thr	cys	lys
	Ace	cys	phe	pH5	pF6	cys	lys
	Ace	cys	pG5	gly	pF6	cys	lys
	Ace	cys	phe	pG3	pF6	cys	lys
	Ace	cys	arg	pH5	pC4	cys	lys
	Ace	cys	pG6	val	pro	cys	lys
	Ace	cys	phe	pG3	thr	cys	lys
	Ace	cys	pG6	val	thr	cys	lys
	Ace	cys	pG6	pH5	pF6	cys	lys
	Ace	cys	phe	gly	pro	cys	lys
	Ace	cys	pG6	gly	pC4	cys	lys
	Ace	cys	pG6	pH5	pro	cys	lys
	Ace	cys	pG5	val	pF6	cys	lys
	Ace	cys	pG5	val	thr	cys	lys
	Ace	cys	phe	val	thr	cys	lys
	Ace	cys	pG5	pH5	pF6	cys	lys
	Ace	cys	phe	val	pro	cys	lys
	Ace	cys	phe	pG3	pro	cys	lys
	Ace	cys	pG5	pG3	thr	cys	lys
	Ace	cys	pG5	pG3	pF6	cys	lys
	Ace	cys	pG6	pG3	pC4	cys	lys
	Ace	cys	pG5	gly	pro	cys	lys
	Ace	cys	phe	pH5	thr	cys	lys
	Ace	cys	pG6	pH5	pC4	cys	lys
	Ace	cys	pG6	val	pC4	cys	lys
	Ace	cys	pG5	val	pro	cys	lys
	Ace	cys	phe	gly	pC4	cys	lys
	Ace	cys	pG5	pG3	pro	cys	lys
	Ace	cys	phe	pH5	pro	cys	lys
	Ace	cys	pG5	pH5	thr	cys	lys
	Ace	cys	phe	val	pC4	cys	lys
	Ace	cys	phe	pG3	pC4	cys	lys
	Ace	cys	pG5	pH5	pro	cys	lys
	Ace	cys	pG5	gly	pC4	cys	lys
	Ace	cys	phe	pH5	pC4	cys	lys
	Ace	cys	pG5	val	pC4	cys	lys
	Ace	cys	pG5	pH5	pC4	cys	lys
	Ace	cys	pG5	pG3	pC4	cys	lys
[truncated: 66 more columns]

## Sheet: Fig. 3a BB enrichment
	CA	position Z		AA	position X1	position X2	position X3
	1	0		1	1.51515	0.909091	0.909091
	2	0		2	2.42424	2.12121	7.27273
	3	0.909091		3	0	0	0
	4	0		4	0	0	0
	5	0		5	0	0	1.21212
	6	0		6	1.81818	0	0
	7	0		7	2.12121	0	0
	8	0		8	0.30303	19.0909	0.30303
	9	0		9	3.0303	0.30303	0.606061
	10	0.30303		10	1.81818	1.81818	0
	11	0		11	0.606061	0	0
	12	0		12	0	0.30303	0
	13	0		13	1.81818	2.72727	12.7273
	14	0		14	3.63636	4.84849	0.30303
	15	0.30303		15	0.30303	0	0
	16	0		16	0.909091	0	9.69697
	17	0		17	6.36364	3.63636	3.0303
	18	0.30303		18	0.30303	0.30303	0
	19	0		19	0.30303	0	0
	20	0		20	2.42424	1.81818	0.30303
	21	0		21	0.606061	0	0
	22	0		22	0	0	0
	23	0		23	5.75758	7.87879	10
	24	0.30303		24	0.909091	1.21212	1.21212
	25	0		25	0.30303	0	0
	26	0.30303		26	4.54545	3.0303	9.09091
	27	0		27	1.51515	0.606061	16.3636
	28	0.30303		28	0.30303	0	0
	29	0.30303		29	2.42424	3.0303	2.12121
	30	6.66667		30	3.0303	0.606061	0
	31	1.51515		31	1.21212	1.21212	0.30303
	32	0		32	0.909091	0.909091	0.30303
	33	0.30303		33	0.30303	0	0
	34	0		34	1.51515	2.42424	0.606061
	35	0		35	0	0	0
	36	0.606061		36	5.45455	6.9697	1.81818
	37	0		37	3.0303	3.33333	4.54545
	38	0		38	1.21212	2.72727	1.21212
	39	0		39	5.15151	2.12121	0.30303
	40	0		40	3.33333	2.42424	1.21212
	41	0		41	2.72727	2.12121	0.30303
	42	0		42	3.63636	6.06061	3.33333
	43	0.30303		43	1.21212	1.21212	0.606061
	44	0		44	0.909091	2.12121	0.606061
	45	0		45	2.12121	2.12121	0.606061
	46	0		46	6.9697	2.42424	0.606061
	47	0		47	1.81818	1.51515	6.06061
	48	0		48	1.81818	0.909091	0.30303
	49	0		49	2.42424	0.909091	0.30303
	50	0.30303		50	2.12121	2.42424	1.81818
	51	0.30303		51	3.0303	1.81818	0
	52	0.30303
	53	0
	54	0
	55	0.909091
	56	0
	57	0
	58	0
	59	0
	60	0
	61	0
	62	0.606061
	63	0
	64	0.606061
	65	0
	66	0
	67	0
	68	0
	69	0
	70	0
	71	0
	72	0
	73	0.30303
	74	53.3333
	75	0.30303
	76	0.30303
	77	0
	78	0.30303
	79	0
	80	1.21212
	81	0
	82	0
	83	0
	84	0
	85	0
	86	0
	87	0.30303
	88	3.33333
	89	4.24242
	90	0.606061
	91	0
	92	0
	93	0
	94	0.30303
	95	0.606061
	96	0
	97	0
	98	0
	99	0
	100	0.30303
	101	1.81818
	102	0
	103	0
	104	0
	105	0.30303
	106	0
	107	4.84849
	108	0
	109	0
	110	0.30303
	111	0.909091
	112	0
	113	0
	114	8.78788
	115	0
	116	0
	117	0
	118	0.30303
	119	0
	120	0.30303
	121	0
	122	0
	123	0
	124	0.606061
	125	0
	126	0
	127	0
	128	0.909091
	129	0
	130	0

## Sheet: Fig. 3b XIC
	XIC
		CAIX + linearization	Strep + linearization	CAIX w/o linearization			m/z isotope pattern
	Time(min)	Intensity	Intensity	Intensity			mass	intensity
	0.002779	0	0	0			297.012	0
	0.004997	0	0	0			297.013	0
	0.007216	0	0	0			297.015	0
	0.009434	0	0	0			297.017	0
	0.011803	0	0	0			300.087	0
	0.012282	0	0	0			300.088	0
	0.014501	0	0	0			300.09	0
	0.01672	0	0	0			300.091	0
	0.018938	0	0	0			300.093	1404.85
	0.021162	0	0	0			300.094	2509.03
	0.023518	0	0	0			300.096	3113.63
	0.024042	0	0	0			300.098	2893.54
	0.026398	0	0	0			300.099	1962.86
	0.027013	0	0	0			300.101	873.396
	0.027629	0	0	0			300.102	81.0005
	0.028244	0	0	0			300.104	0
	0.028779	0	0	0			300.105	0
	0.031134	0	0	0			300.107	0
	0.031749	0	0	0			300.108	0
	0.032364	0	0	0			300.11	0
	0.032978	0	0	0			300.111	0
	0.033594	0	0	0			300.113	0
	0.034209	0	0	0			300.115	2519.2
	0.034824	0	0	0			300.116	6999.42
	0.035351	0	0	0			300.118	12798.6
	0.037706	0	0	0			300.119	18528.9
	0.038316	0	0	0			300.121	25683.1
	0.038941	0	0	0			300.122	26771
	0.039557	0	0	0			300.124	22966.5
	0.040173	0	0	0			300.126	14806.8
	0.040788	0	0	0			300.127	7047.26
	0.041404	0	0	0			300.129	1284.71
	0.042019	0	0	0			300.13	21214.2
	0.042635	0	0	0			300.132	66108.8
	0.04317	0	0	0			300.133	149556
	0.045525	0	0	0			300.135	227853
	0.046141	0	0	0			300.137	241712
	0.046756	0	0	0			300.138	177642
	0.047371	0	0	0			300.14	112245
	0.047986	0	0	0			300.141	78069.8
	0.048601	0	0	0			300.143	74324.1
	0.049216	0	0	0			300.144	68007
	0.049831	0	0	0			300.146	48322.8
	0.050446	0	0	0			300.147	35133.3
	0.051061	0	0	0			300.149	36270.2
	0.051692	0	0	0			300.151	57945.4
	0.052302	0	0	0			300.152	74917.3
	0.05356	0	0	0			300.154	77027.1
	0.055916	0	0	0			300.155	65802.8
	0.056525	0	0	0			300.157	67481
	0.05715	0	0	0			300.158	88189
	0.057767	0	0	0			300.16	111604
	0.058392	0	0	0			300.161	112362
	0.059008	0	0	0			300.163	85477.3
	0.059624	0	0	0			300.165	47667.5
	0.060239	0	0	0			300.166	21062.6
	0.060855	0	0	0			300.168	6995.21
	0.06147	0	0	0			300.169	3298.89
	0.062085	0	0	0			300.171	3437.03
	0.062701	0	0	0			300.172	3033.14
	0.063316	0	0	0			300.174	1725.44
	0.063932	0	0	0			300.175	771.859
	0.064541	0	0	0			300.177	3107.14
	0.065958	0	0	0			300.179	6623.25
	0.068313	0	0	0			300.18	10363.7
	0.068922	0	0	0			300.182	15774.3
	0.069548	0	0	0			300.183	20601.7
	0.070163	0	0	0			300.185	22200.2
	0.070778	0	0	0			300.186	17897.4
	0.071394	0	0	0			300.188	10208.1
	0.072008	0	0	0			300.19	4550.2
	0.072623	0	0	0			300.191	3680.58
	0.073238	0	0	0			300.193	4612.97
	0.073848	0	0	0			300.194	3859.24
	0.075033	0	0	0			300.196	3569.57
	0.077388	0	0	0			300.197	17782.5
	0.077997	0	0	0			300.199	53095.4
	0.078617	0	0	0			300.2	83802.7
	0.079101	0	0	0			300.202	92327
	0.081456	0	0	0			300.204	73361.7
	0.082071	0	0	0			300.205	39060.6
	0.082681	0	0	0			300.207	8101.51
	0.083165	0	0	0			300.208	621.832
	0.085521	0	0	0			300.21	514.038
	0.08613	0	0	0			300.211	12709.2
	0.086609	0	0	0			300.213	53385.9
	0.088828	0	0	0			300.214	119321
	0.091188	0	0	0			300.216	182613
	0.091673	0	0	0			300.218	188355
	0.094023	0	0	0			300.219	132086
	0.094502	0	0	0			300.221	62327.6
	0.096721	0	0	0			300.222	18155.9
	0.09894	0	0	0			300.224	2369.88
	0.101159	0	0	0			300.226	86.6551
	0.103378	0	0	0			300.227	0
	0.105597	0	0	0			300.229	0
	0.107817	0	0	0			300.23	0
	0.110035	0	0	0			300.232	0
	0.112255	0	0	0			300.341	0
	0.114474	0	0	0			300.343	0
	0.116693	0	0	0			300.344	0
	0.118912	0	0	0			300.346	0
	0.121132	0	0	0			300.347	726.5
	0.123351	0	0	0			300.349	1395.93
	0.12557	0	0	0			300.35	1727.53
	0.127789	0	0	0			300.352	1505.47
	0.130008	0	0	0			300.353	882.687
	0.132227	0	0	0			300.355	48.9654
	0.134446	0	0	0			300.357	0
	0.136665	0	0	0			300.358	820.621
	0.138884	0	0	0			300.36	1550.66
	0.141103	0	0	0			300.361	1849.94
	0.143322	0	0	0			300.363	1516.37
	0.145541	0	0	0			300.365	796.659
	0.14776	0	0	0			300.366	50.3048
	0.149979	0	0	0			300.368	0
	0.152198	0	0	0			300.369	713.161
	0.154422	0	0	0			300.371	1466.19
	0.156772	0	0	0			300.372	1993.82
	0.15725	0	0	0			300.374	2010.15
	0.15947	0	0	0			300.375	1532.96
	0.16169	0	0	0			300.377	175.258
	0.163909	0	0	0			300.378	0
	0.166129	0	0	0			300.38	0
	0.168348	0	0	0			300.382	0
	0.170567	0	0	0			300.383	0
	0.172786	0	0	0			300.427	0
	0.175004	0	0	0			300.428	0
	0.177223	0	0	0			300.43	0
	0.179442	0	0	0			300.432	0
	0.181661	0	0	0			300.433	674.551
	0.18388	0	0	0			300.435	1569.9
	0.1861	0	0	0			300.436	2119.24
	0.188319	0	0	0			300.438	1942.18
	0.190538	0	0	0			300.44	1196.47
	0.192757	0	0	0			300.441	33.6839
	0.194976	0	0	0			300.443	0
	0.197194	0	0	0			300.444	0
	0.199413	0	0	0			300.446	0
	0.201632	0	0	0			300.447	0
	0.203851	0	0	0			300.449	0
	0.20607	0	0	0			300.45	5639.23
	0.20829	0	0	0			300.452	10499.6
	0.210509	0	0	0			300.454	12807.3
	0.212739	11588.5	0	0			300.455	11304.4
	0.214957	0	0	0			300.457	7030.98
	0.217177	0	0	0			300.458	1504.51
	0.219396	0	0	0			300.46	106.189
	0.221615	0	0	0			300.461	0
	0.223834	0	0	0			300.463	826.494
	0.226053	0	0	0			300.464	1632.08
	0.228272	0	0	0			300.466	2158.51
	0.230491	0	0	0			300.468	2892.06
	0.23271	0	0	0			300.469	4016.24
	0.23493	0	0	0			300.471	4253.66
	0.237154	0	0	0			300.472	20678.2
	0.239504	0	0	0			300.474	67872.4
	0.239982	0	0	0			300.475	124652
	0.242206	0	0	0			300.477	165651
	0.244556	0	0	0			300.478	151543
	0.245034	0	0	0			300.48	104499
	0.247253	0	0	0			300.482	61279.5
	0.249472	0	0	0			300.483	48245.3
	0.251696	0	0	0			300.485	53638.7
	0.254052	0	0	0			300.486	58240.5
	0.254661	0	0	0			300.488	47807
	0.255146	0	0	0			300.49	35076.3
	0.259318	0	0	0			300.491	29624.6
	0.259796	0	0	0			300.493	31824.6
	0.262157	0	0	0			300.494	30142.1
	0.262636	0	0	0			300.496	23515
	0.264855	0	0	0			300.497	13561.2
	0.267079	0	0	0			300.499	4429.55
	0.26943	0	0	0			300.5	416.549
	0.269914	0	0	0			300.502	0
	0.272265	0	0	0			300.504	0
	0.272743	0	0	0			300.505	0
	0.274962	0	0	0			300.507	0
	0.277187	0	0	0			300.525	0
	0.279537	0	0	0			300.527	0
	0.280021	0	0	0			300.529	0
	0.282371	0	0	0			300.53	0
	0.28285	0	0	0			300.532	765.801
	0.285069	0	0	0			300.533	1410.79
	0.287293	0	0	0			300.535	1720.88
	0.289643	0	0	0			300.536	1473.94
	0.290122	0	0	0			300.538	820.341
	0.292341	0	0	0			300.539	52.9569
	0.29456	0	0	0			300.541	0
	0.296778	0	0	0			300.543	0
	0.298998	0	0	0			300.544	0
	0.301216	0	0	0			300.546	0
	0.303436	0	0	0			300.583	0
	0.305654	0	0	0			300.585	0
	0.307873	0	0	0			300.586	0
	0.310092	0	0	0			300.588	0
	0.312311	0	0	0			300.59	1117.96
	0.31453	0	0	0			300.591	1803.15
	0.316749	0	0	0			300.593	1950.36
	0.318968	0	0	0			300.594	1478.03
	0.321188	0	0	0			300.596	721.807
	0.323406	0	0	0			300.597	40.4715
	0.325626	0	0	0			300.599	0
	0.327845	0	0	0			300.601	0
	0.330064	0	0	0			300.602	0
	0.332282	0	0	0			300.604	0
	0.334502	0	0	0			300.625	0
	0.336721	0	0	0			300.627	0
	0.33894	0	0	0			300.629	0
	0.341159	0	0	0			300.63	0
	0.343378	0	0	0			300.632	1023.09
	0.345597	0	0	0			300.633	7920.97
	0.347816	0	0	0			300.635	42385
	0.350034	0	0	0			300.637	89505.7
	0.352254	0	0	0			300.638	121685
	0.354472	0	0	0			300.64	120330
	0.356691	0	0	0			300.641	86770.4
	0.35891	0	0	0			300.643	40039.6
	0.361129	0	0	0			300.644	8829.54
	0.363353	0	0	0			300.646	3495.65
	0.365703	0	0	0			300.647	7025.91
	0.366182	0	0	0			300.649	9327.57
	0.368401	0	0	0			300.651	8742.98
	0.37062	0	0	0			300.652	5915.73
	0.372839	0	0	0			300.654	3468.69
	0.375057	0	0	0			300.655	3925.3
	0.377277	0	0	0			300.657	9492.57
	0.379496	0	0	0			300.658	13898.7
	0.381715	0	0	0			300.66	14617.1
	0.383934	0	0	0			300.661	10260
	0.386153	0	0	0			300.663	7499.93
	0.388372	0	0	0			300.665	13569.2
	0.390591	9379.06	0	0			300.666	38958.2
	0.39281	0	0	0			300.668	78981.3
	0.395029	0	0	0			300.669	115468
	0.397249	0	0	0			300.671	112704
	0.399468	0	0	0			300.673	74892.1
	0.401687	0	0	0			300.674	34696
	0.403907	0	0	0			300.676	11243.2
	0.406125	0	0	0			300.677	1274.14
	0.408344	0	0	0			300.679	1802.67
	0.410564	0	0	0			300.68	3472.24
	0.412783	0	0	0			300.682	4556.81
	0.415002	0	0	0			300.683	4826.07
	0.417221	0	0	0			300.685	3554.79
	0.41944	0	0	0			300.687	2385.08
	0.42166	0	0	0			300.688	233.483
	0.423879	0	0	0			300.69	0
	0.426098	0	0	0			300.691	0
	0.428317	0	0	0			300.693	0
	0.430536	0	0	0			300.694	0
	0.432755	0	0	0			300.696	1469.86
	0.434974	0	0	0			300.697	2560.82
	0.437193	0	0	0			300.699	2896.07
	0.439412	0	0	0			300.701	2350.63
	0.44163	0	0	0			300.702	1315.18
	0.44385	0	0	0			300.704	171.982
	0.446079	0	0	0			300.705	0
	0.448298	0	0	0			300.707	0
	0.450518	0	0	0			300.709	0
	0.452736	0	0	0			300.71	0
	0.454956	0	0	0			300.746	0
	0.457175	0	0	0			300.748	0
	0.459394	0	0	0			300.749	0
	0.461613	0	0	0			300.751	0
	0.463832	0	0	0			300.752	731.225
	0.466051	0	0	0			300.754	1351.84
	0.468271	0	0	0			300.755	1620.96
	0.47049	0	0	0			300.757	1364.21
	0.472709	0	0	0			300.759	758.534
	0.474928	0	0	0			300.76	45.5752
	0.477147	0	0	0			300.762	0
	0.479366	0	0	0			300.763	0
	0.481586	0	0	0			300.765	0
	0.483805	0	0	0			300.766	0
	0.486024	0	0	0			300.776	0
	0.488243	0	0	0			300.777	0
	0.490462	0	0	0			300.779	0
	0.492681	0	0	0			300.781	0
	0.494901	0	0	0			300.782	2162.5
	0.49712	0	0	0			300.784	7365.88
	0.499339	0	0	0			300.785	15874.3
	0.501559	0	0	0			300.787	20957.2
	0.503778	0	0	0			300.788	20117.6
	0.505997	0	0	0			300.79	14116.9
	0.508216	0	0	0			300.791	6154.04
	0.510435	0	0	0			300.793	1280.68
	0.512653	0	0	0			300.795	1111.04
	0.514872	0	0	0			300.796	1854.39
	0.517091	0	0	0			300.798	2736.72
	0.519309	0	0	0			300.799	3084.58
	0.521529	0	0	0			300.801	4362.36
	0.523748	0	0	0			300.802	5138.86
	0.525967	0	0	0			300.804	5525.51
	0.528186	0	0	0			300.805	4206.67
	0.530405	0	0	0			300.807	8449.88
	0.532624	0	0	0			300.809	22533.6
	0.534843	0	0	0			300.81	43506.3
	0.537062	0	0	0			300.812	55549.7
	0.539281	0	0	0			300.813	51027.5
	0.5415	0	0	0			300.815	33875.2
	0.54372	0	0	0			300.817	16490.1
	0.545938	0	0	0			300.818	11037.1
	0.548158	0	0	0			300.82	23306.8
	0.550377	0	0	0			300.821	49689.6
	0.552595	0	0	0			300.823	70673.9
	0.554814	0	0	0			300.824	73502.9
	0.557033	0	0	0			300.826	56253.5
	0.559252	0	0	0			300.827	31220.7
	0.561471	0	0	0			300.829	8604.54
	0.563691	0	0	0			300.831	3066.58
	0.56591	0	0	0			300.832	1617.18
	0.568129	0	0	0			300.834	641.615
	0.570349	0	0	0			300.835	49.6125
	0.572568	0	0	0			300.837	0
	0.574787	0	0	0			300.838	0
	0.577006	0	0	0			300.84	1145.01
	0.579225	0	0	0			300.841	2362.88
	0.581444	0	0	0			300.843	2990.34
	0.583663	0	0	0			300.845	2599.62
	0.585882	0	0	0			300.846	1484.17
	0.588102	0	0	0			300.848	165.909
	0.590321	0	0	0			300.849	0
	0.59254	0	0	0			300.851	0
	0.594759	0	0	0			300.853	0
	0.596984	0	0	0			300.854	0
	0.599334	0	0	0			300.889	0
	0.599812	0	0	0			300.89	0
	0.602032	0	0	0			300.892	0
	0.604251	0	0	0			300.893	0
	0.60647	0	0	0			300.895	1152.08
	0.608689	0	0	0			300.896	2551.95
	0.610908	0	0	0			300.898	3496.82
	0.613127	0	0	0			300.899	3269.48
	0.615346	0	0	0			300.901	1992.74
	0.617565	0	0	0			300.903	257.797
	0.619784	0	0	0			300.904	0
	0.622003	0	0	0			300.906	0
	0.624222	0	0	0			300.907	0
	0.626441	0	0	0			300.909	0
	0.62866	0	0	0			301.092	0
	0.630879	0	0	0			301.094	0
	0.633098	0	0	0			301.095	0
	0.635318	0	0	0			301.097	0
	0.637537	0	0	0			301.099	626.447
	0.639756	0	0	0			301.1	1340.7
	0.641974	0	0	0			301.102	1809.32
	0.644193	0	0	0			301.103	1714.2
	0.646412	0	0	0			301.105	1106.4
	0.648632	0	0	0			301.106	62.2259
	0.650851	0	0	0			301.108	0
	0.65307	0	0	0			301.11	0
	0.65529	0	0	0			301.111	0
	0.657509	0	0	0			301.113	819.224
	0.659727	0	0	0			301.114	3460.16
	0.661947	0	0	0			301.116	11265.4
	0.664165	0	0	0			301.117	19058.5
	0.666385	0	0	0			301.119	23408
	0.668604	0	0	0			301.12	21358.1
	0.670823	0	0	0			301.122	17425.1
	0.673042	0	0	0			301.124	11633
	0.675261	0	0	0			301.125	7055.94
	0.67748	0	0	0			301.127	3752.53
	0.679699	0	0	0			301.128	3235.88
	0.681919	0	0	0			301.13	1948.36
	0.684138	0	0	0			301.132	2446.43
	0.686356	0	0	0			301.133	4890.62
	0.688575	0	0	0			301.135	34201.6
	0.690794	0	0	0			301.136	140377
	0.693024	0	0	0			301.138	340890
	0.695242	0	0	0			301.139	560603
	0.697462	0	0	0			301.141	644219
	0.699681	0	0	0			301.142	502912
	0.701901	0	0	0			301.144	297587
	0.704119	0	0	0			301.146	122174
	0.706339	0	0	0			301.147	33140.7
	0.708557	0	0	0			301.149	12358.1
	0.710776	0	0	0			301.15	18932
	0.712995	0	0	0			301.152	33065.8
	0.715215	0	0	0			301.153	47378.6
	0.717434	0	0	0			301.155	55030.1
	0.719653	0	0	0			301.157	56062.1
	0.721872	0	0	0			301.158	51626.5
	0.724091	0	0	0			301.16	42540.1
	0.72631	0	0	0			301.161	34686
	0.728529	0	0	0			301.163	22821
	0.730747	0	11777.4	0			301.164	17348.2
	0.732967	0	0	0			301.166	15108.2
	0.735186	0	0	0			301.168	18289.4
	0.737405	0	0	0			301.169	22293.7
	0.739624	0	0	0			301.171	24695.1
	0.741843	0	0	0			301.172	22647.1
	0.744062	0	0	0			301.174	14898.4
	0.746281	0	0	0			301.175	7277.91
	0.7485	0	0	0			301.177	2943.96
	0.750719	0	0	0			301.178	1934.81
	0.75294	0	0	0			301.18	1880.16
	0.755159	0	0	0			301.182	1201.55
	0.757377	0	0	0			301.183	411.252
	0.759597	0	0	0			301.185	1215.6
	0.761816	0	0	0			301.186	2115.51
	0.764035	0	0	0			301.188	2364.95
	0.766254	0	0	0			301.19	1769.87
	0.768473	0	0	0			301.191	1993.05
	0.770692	0	0	0			301.193	2202.18
	0.772911	0	0	0			301.194	2347.64
	0.77513	0	0	0			301.196	1686.98
	0.777349	0	0	0			301.197	705.299
	0.779568	0	0	0			301.199	35.3015
	0.781787	0	0	0			301.2	0
	0.784006	0	0	0			301.202	0
	0.786225	0	0	0			301.204	0
	0.788445	0	0	0			301.205	0
	0.790664	0	0	0			301.21	0
	0.792883	0	0	0			301.212	0
	0.795102	0	0	0			301.213	0
	0.797321	0	0	0			301.215	0
	0.799539	0	0	0			301.216	2128.86
	0.801759	0	0	0			301.218	6350.88
	0.803978	0	0	0			301.219	9747.02
	0.806197	0	0	0			301.221	10382.4
	0.808416	0	0	0			301.223	7866.53
	0.810635	0	0	0			301.224	3377.86
	0.812854	0	0	0			301.226	204.33
	0.815074	0	0	0			301.227	0
	0.817292	0	0	0			301.229	0
	0.819511	0	0	0			301.23	0
	0.82173	0	0	0			301.232	0
	0.823949	0	0	0			301.442	0
	0.826168	0	0	0			301.444	0
	0.828387	0	0	0			301.445	0
	0.830606	0	0	0			301.447	0
	0.832825	0	0	0			301.449	957.644
	0.835044	0	0	0			301.45	2778.05
	0.837263	0	0	0			301.452	4329.55
	0.839482	0	0	0			301.453	4729.45
	0.841701	0	0	0			301.455	3717.66
	0.843921	0	0	0			301.456	1555.09
	0.846139	0	0	0			301.458	183.073
	0.848358	0	0	0			301.459	0
	0.850577	0	0	0			301.461	484.308
	0.852796	0	0	0			301.463	1477.28
	0.855015	0	0	0			301.464	2467.91
	0.857235	0	0	0			301.466	2859.13
	0.859454	0	0	0			301.467	2449.71
	0.861673	0	0	0			301.469	1532.3
	0.863892	0	0	0			301.471	105.679
	0.86611	0	0	0			301.472	950.805
	0.86833	0	0	0			301.474	4277.47
	0.870549	0	0	0			301.475	6633.51
	0.872768	0	0	0			301.477	8541.42
	0.874988	0	0	0			301.478	8062.31
	0.877206	0	0	0			301.48	7649.39
	0.879426	0	0	0			301.481	12662.7
	0.881645	0	0	0			301.483	19562.5
	0.883864	0	0	0			301.485	21703
	0.886083	0	0	0			301.486	17642.1
	0.888301	0	0	0			301.488	8992.6
	0.890521	0	0	0			301.489	3360.57
	0.89274	0	0	0			301.491	10085.9
	0.894958	0	0	0			301.493	33344.6
	0.897177	0	0	0			301.494	57326.8
	0.899396	0	0	0			301.496	68036
	0.901621	0	0	0			301.497	59456.8
	0.903971	0	0	0			301.499	38625.7
	0.904449	0	0	0			301.5	16690.2
	0.906668	0	0	0			301.502	6202.72
	0.908887	0	0	0			301.503	3249.54
	0.911106	0	0	0			301.505	4807.15
	0.913325	0	0	0			301.507	6013.22
	0.915544	0	0	0			301.508	6343.18
	0.917764	0	0	0			301.51	5013.68
	0.919982	0	0	0			301.511	2877.37
	0.922201	0	0	0			301.513	415.396
	0.924419	0	0	0			301.514	770.261
	0.926639	0	0	0			301.516	1843.01
	0.928858	0	0	0			301.518	2527.84
	0.931077	0	0	0			301.519	2323.65
	0.933296	0	0	0			301.521	1407.92
	0.935515	0	0	0			301.522	184.577
	0.937734	0	0	0			301.524	0
	0.939953	0	0	0			301.526	0
	0.942173	0	0	0			301.527	0
	0.944392	0	0	0			301.529	0
	0.946611	0	0	0			301.631	0
	0.94883	0	0	0			301.632	0
	0.951049	0	0	0			301.634	0
	0.953268	0	0	0			301.635	0
	0.955487	0	0	0			301.637	10452
	0.957706	0	0	0			301.639	50724.1
	0.959925	0	0	0			301.64	91545.9
	0.962145	0	0	0			301.642	111489
	0.964364	0	0	0			301.643	98694.6
	0.966583	0	0	0			301.645	61797.1
	0.968802	0	0	0			301.647	17592.2
	0.971021	0	0	0			301.648	2481.25
	0.97324	0	0	0			301.65	1726.04
	0.975458	0	0	0			301.651	1478.25
	0.977678	0	0	0			301.653	792.32
	0.979897	0	0	0			301.654	45.1871
	0.982116	0	0	0			301.656	0
	0.984335	0	0	0			301.658	0
	0.986554	0	0	0			301.659	0
	0.988773	0	0	0			301.661	0
	0.990992	0	0	0			301.678	0
	0.993211	0	0	0			301.68	0
	0.99543	0	0	0			301.681	0
	0.997649	0	0	0			301.683	0
	0.999868	0	0	0			301.684	1033.98
	1.00209	0	0	0			301.686	2178.26
	1.00431	0	0	0			301.687	2819.57
	1.00652	0	0	0			301.689	2539.4
	1.00874	0	0	0			301.691	1533.04
	1.01096	0	0	0			301.692	223.221
	1.01318	0	0	0			301.694	0
	1.0154	0	0	0			301.695	0
	1.01762	0	0	0			301.697	0
	1.01984	0	0	0			301.698	0
	1.02206	0	0	0			301.777	0
	1.02428	0	0	0			301.779	0
	1.0265	0	0	0			301.78	0
	1.02872	0	0	0			301.782	0
	1.03094	0	0	0			301.783	1183.06
	1.03316	0	0	0			301.785	1848
	1.03537	0	0	0			301.786	2992.64
	1.03759	0	0	0			301.788	3718.98
	1.03981	0	0	0			301.79	4089.18
	1.04203	0	0	0			301.791	3696.55
	1.04425	0	0	0			301.793	4076.67
	1.04647	0	0	0			301.794	5713.83
	1.04869	0	0	0			301.796	8284.57
	1.05091	0	0	0			301.798	9594.61
	1.05313	0	0	0			301.799	8286.2
	1.05535	0	0	0			301.801	4757.05
	1.05757	0	0	0			301.802	4143.29
	1.05978	0	0	0			301.804	5097.61
	1.062	0	0	0			301.805	8202.6
	1.06422	0	0	0			301.807	9702.72
	1.06644	0	0	0			301.809	12943.2
	1.06866	0	0	0			301.81	13509
	1.07088	0	0	0			301.812	17046.3
	1.0731	0	0	0			301.813	24971
	1.07532	0	0	0			301.815	33390.6
	1.07754	0	0	0			301.816	33895
	1.07976	0	0	0			301.818	27326.8
	1.08198	0	0	0			301.82	14755.5
	1.0842	0	0	0			301.821	3779.61
	1.08641	0	0	0			301.823	1727.56
	1.08863	0	0	0			301.824	4649.41
	1.09085	0	0	0			301.826	12672.9
	1.09307	0	0	0			301.827	23251.9
	1.09529	0	0	0			301.829	32536.1
	1.09751	0	0	0			301.831	32925
	1.09973	0	0	0			301.832	26435.8
	1.10195	0	0	0			301.834	18799
	1.10417	0	0	0			301.835	12251.5
	1.10639	0	0	0			301.837	8758.29
	1.10861	0	0	0			301.839	5950.22
	1.11082	0	0	0			301.84	2027.67
	1.11304	0	0	0			301.842	200.948
	1.11526	0	0	0			301.843	0
	1.11748	0	0	0			301.845	0
	1.1197	0	0	0			301.846	0
	1.12192	0	0	0			301.848	0
	1.12414	0	0	0			302.019	0
	1.12636	0	0	0			302.021	0
	1.12858	0	0	0			302.023	0
	1.1308	0	0	0			302.024	0
	1.13302	0	0	0			302.026	938.928
	1.13523	0	0	0			302.027	2138.2
	1.13745	0	0	0			302.029	2738.88
	1.13967	0	0	0			302.031	2239.49
	1.14189	0	0	0			302.032	1096.48
	1.14411	0	0	0			302.034	41.4634
	1.14633	0	0	0			302.035	0
	1.14855	0	0	0			302.037	0
	1.15077	0	0	0			302.038	0
	1.15299	0	0	0			302.04	0
	1.15521	0	0	0			302.087	0
	1.15742	0	0	0			302.089	0
	1.15964	0	0	0			302.09	0
	1.16186	0	0	0			302.092	0
	1.16408	0	0	0			302.094	871.483
	1.1663	0	0	0			302.095	1378.72
	1.16852	0	0	0			302.097	1591.29
	1.17074	0	10502.7	0			302.098	1821.96
	1.17296	0	0	0			302.1	2837.19
	1.17518	0	0	0			302.101	3538.97
	1.1774	0	0	0			302.103	4300.63
	1.17962	0	0	0			302.105	3583.54
	1.18183	0	0	0			302.106	2310.3
	1.18405	0	0	0			302.108	4580.34
	1.18627	0	0	0			302.109	11995.9
	1.18849	0	0	0			302.111	17838.8
	1.19071	0	0	0			302.113	20590.8
	1.19293	0	0	0			302.114	17051.5
	1.19515	0	0	0			302.116	12670.7
	1.19737	0	0	0			302.117	8233.85
	1.19959	0	0	0			302.119	7121.33
	1.20181	0	0	0			302.12	5928.28
	1.20403	0	0	0			302.122	4724.49
	1.20624	0	0	0			302.123	3333.13
	1.20846	0	0	0			302.125	7560.19
	1.21068	0	0	0			302.127	16370.2
	1.2129	0	0	0			302.128	23335.6
	1.21512	0	0	0			302.13	26530
	1.21734	0	0	0			302.131	22660.4
	1.21956	0	0	0			302.133	26318.9
	1.22178	0	0	0			302.135	75842.6
	1.224	0	0	0			302.136	167834
	1.22622	0	0	0			302.138	247326
	1.22843	0	0	0			302.139	260718
	1.23065	0	0	0			302.141	197962
	1.23287	0	0	0			302.142	102816
	1.23509	0	0	0			302.144	37166.9
	1.23731	0	0	0			302.146	22027.8
	1.23953	0	0	0			302.147	28633.5
	1.24175	0	0	0			302.149	39019.1
	1.24397	0	0	0			302.15	42701.2
	1.24619	0	0	0			302.152	34900.3
	1.24841	0	0	0			302.154	22388
	1.25063	0	0	0			302.155	13077.7
	1.25284	0	0	0			302.157	11348.5
	1.25506	0	0	0			302.158	14055.3
	1.25728	0	0	0			302.16	16262.9
	1.2595	0	0	0			302.161	15617.4
	1.26172	0	0	0			302.163	12434.7
	1.26394	0	0	0			302.164	9136.16
	1.26616	0	0	0			302.166	10553.4
	1.26838	0	0	0			302.168	15033
	1.2706	0	0	0			302.169	17770.7
	1.27282	0	0	0			302.171	19659.8
	1.27504	0	0	0			302.172	19206.8
	1.27726	0	0	0			302.174	15132.7
	1.27947	0	0	0			302.176	10817.9
	1.28169	0	0	0			302.177	6996.1
	1.28391	0	0	0			302.179	3407.9
	1.28613	0	0	0			302.18	2309.06
	1.28835	0	0	0			302.182	1943.17
	1.29057	0	0	0			302.183	3708.4
	1.29279	0	0	0			302.185	6394.06
	1.29502	0	0	0			302.187	8457.05
	1.29723	0	0	0			302.188	7970.16
	1.29945	0	0	0			302.19	5087.38
	1.30167	0	0	0			302.191	1153.57
	1.30389	0	0	0			302.193	45.0897
	1.30611	0	0	0			302.195	0
	1.30833	0	0	0			302.196	0
	1.31055	0	0	0			302.198	0
	1.31277	0	0	0			302.199	0
	1.31499	0	0	0			302.365	0
	1.3172	0	0	0			302.366	0
	1.31942	0	0	0			302.368	0
	1.32164	0	0	0			302.37	0
	1.32386	0	0	0			302.371	809.889
	1.32608	0	0	0			302.373	1483.14
	1.3283	0	0	0			302.374	1775.8
	1.33052	0	0	0			302.376	1522.79
	1.33274	0	0	0			302.377	883.376
	1.33496	0	0	0			302.379	73.7573
	1.33718	0	0	0			302.381	746.18
	1.33939	0	0	0			302.382	1390.28
	1.34161	0	0	0			302.384	1728.72
	1.34383	0	0	0			302.385	1557.28
	1.34605	0	0	0			302.387	1007.28
	1.34827	0	0	0			302.389	20.0352
	1.35049	0	0	0			302.39	0
	1.35271	0	0	0			302.392	0
	1.35493	0	0	0			302.393	0
	1.35715	0	0	0			302.395	0
	1.35937	0	0	0			302.436	0
	1.36159	0	0	0			302.437	0
	1.3638	0	0	0			302.439	0
	1.36602	0	0	0			302.441	0
	1.36824	0	0	0			302.442	3533.84
	1.37046	0	0	0			302.444	7017.04
	1.37268	0	0	0			302.445	8852.51
	1.3749	0	0	0			302.447	7811.38
	1.37712	0	0	0			302.449	4654.06
	1.37934	0	0	0			302.45	617.277
	1.38156	0	0	0			302.452	682.706
	1.38378	0	0	0			302.453	2473.77
	1.386	0	0	0			302.455	3872.71
	1.38821	0	0	0			302.456	4090.31
	1.39043	0	0	0			302.458	2994.13
	1.39265	0	0	0			302.459	1202.45
	1.39487	0	0	0			302.461	71.7618
	1.39709	0	0	0			302.463	1751.98
	1.39931	0	0	0			302.464	4191.43
	1.40153	0	0	0			302.466	7684.09
	1.40375	0	0	0			302.467	13352.6
	1.40597	0	0	0			302.469	17657.2
	1.40819	0	0	0			302.471	22606.7
	1.41041	0	0	0			302.472	22656
	1.41262	0	0	0			302.474	19220.8
	1.41484	0	0	0			302.475	14350.9
	1.41706	0	0	0			302.477	9902.94
	1.41928	0	9740.78	0			302.478	4686.75
	1.4215	0	0	0			302.48	2912.59
	1.42372	0	0	0			302.482	2917.9
	1.42594	0	0	0			302.483	4391.52
	1.42816	0	0	0			302.485	6996.71
	1.43038	0	0	0			302.486	7060.92
	1.43259	0	0	0			302.488	5290.21
	1.43481	0	0	0			302.49	4517.92
	1.43704	0	0	0			302.491	5030.08
	1.43926	0	0	0			302.493	7274.27
	1.44148	0	0	0			302.494	11683.1
	1.4437	0	0	0			302.496	22457.6
	1.44592	0	0	0			302.497	29898.1
	1.44813	0	0	0			302.499	32860.5
	1.45036	0	0	0			302.501	27120.5
	1.45257	0	0	0			302.502	15975.8
	1.45479	0	0	0			302.504	7220.48
	1.45701	0	0	0			302.505	10523
	1.45923	0	0	0			302.507	18830.1
	1.46145	0	0	0			302.509	23125.6
	1.46367	0	0	0			302.51	19846.7
	1.46589	0	0	0			302.512	11503.2
	1.46811	0	0	0			302.513	2441.82
	1.47033	0	0	0			302.515	129.143
	1.47255	0	0	0			302.516	0
	1.47477	0	0	0			302.518	0
	1.47698	0	0	0			302.519	0
	1.4792	0	0	0			302.521	0
	1.48142	0	0	0			302.557	0
	1.48364	0	0	0			302.559	0
	1.48586	0	0	0			302.561	0
	1.48808	0	0	0			302.562	0
	1.4903	0	0	0			302.564	551.985
	1.49252	0	0	0			302.565	1392.69
	1.49474	0	0	0			302.567	2219.67
	1.49696	0	0	0			302.568	2457.94
	1.49918	0	0	0			302.57	1925.83
	1.5014	0	0	0			302.572	987.901
	1.50362	0	0	0			302.573	4.85492
	1.50584	0	0	0			302.575	0
	1.50805	0	0	0			302.576	0
	1.51027	0	0	0			302.578	0
	1.51249	0	0	0			302.579	0
	1.51471	0	0	0			302.583	0
	1.51693	0	0	0			302.584	0
	1.51915	0	0	0			302.586	0
	1.52137	0	0	0			302.587	0
	1.52359	0	0	0			302.589	648.607
	1.52581	0	0	0			302.591	2248.53
	1.52803	0	0	0			302.592	3611.46
	1.53025	0	0	0			302.594	3962.01
	1.53246	0	0	0			302.595	3147.4
	1.53468	0	0	0			302.597	1891.19
	1.5369	0	0	0			302.599	1063.63
	1.53912	0	0	0			302.6	43.7222
	1.54134	0	0	0			302.602	0
	1.54356	0	0	0			302.603	0
	1.54578	0	0	0			302.605	0
	1.548	0	0	0			302.606	0
	1.55022	0	0	0			302.611	0
	1.55244	0	0	0			302.613	0
	1.55466	0	0	0			302.614	0
	1.55688	0	0	0			302.616	0
	1.55909	0	0	0			302.618	5446.06
	1.56131	0	0	0			302.619	19254.5
	1.56353	0	0	0			302.621	31472.8
	1.56575	0	0	0			302.622	35899.7
	1.56797	0	0	0			302.624	29439.9
	1.57019	0	0	0			302.625	16471.8
	1.57241	0	0	0			302.627	4428.59
	1.57463	0	0	0			302.628	216.38
	1.57685	0	0	0			302.63	0
	1.57907	0	0	0			302.632	0
	1.58142	0	0	0			302.633	2649.34
	1.5819	0	0	0			302.635	16010.5
	1.58412	0	0	0			302.636	42942.7
	1.58634	0	0	0			302.638	66495.7
	1.58855	0	0	0			302.64	73084.1
	1.59077	0	0	0			302.641	57525.5
	1.59299	0	0	0			302.643	30205.5
	1.59521	0	0	0			302.644	5060.21
	1.59743	0	0	0			302.646	1894.48
	1.59965	0	0	0			302.647	3583.16
	1.60187	0	0	0			302.649	5006.27
	1.60409	0	0	0			302.651	4782.23
	1.60631	0	0	0			302.652	3064.83
	1.60853	0	0	0			302.654	898.847
	1.61075	0	0	0			302.655	47.9315
	1.61297	0	0	0			302.657	0
	1.61519	0	0	0			302.659	0
	1.6174	0	0	0			302.66	1.1833
	1.61962	0	0	0			302.662	21184.5
	1.62184	0	0	0			302.663	98711.8
	1.62406	0	0	0			302.665	246345
	1.62628	0	0	0			302.666	394239
	1.6285	0	0	0			302.668	434888
	1.63072	0	0	0			302.67	322370
	1.63294	0	0	0			302.671	164039
	1.63516	0	0	0			302.673	47120.4
	1.63738	0	0	0			302.674	5888.81
	1.63959	0	0	0			302.676	317.858
	1.64181	0	0	0			302.678	0
	1.64403	0	0	0			302.679	0
	1.64625	0	0	0			302.681	0
	1.64847	0	0	0			302.682	3956.39
	1.65069	0	0	0			302.684	9485.18
	1.65291	0	0	0			302.685	12987.5
	1.65513	0	0	0			302.687	12838
	1.65735	0	0	0			302.689	9512.06
	1.65957	0	0	0			302.69	3710.16
	1.66179	0	0	0			302.692	1212.78
	1.66401	0	0	0			302.693	103.37
	1.66623	0	0	0			302.695	0
	1.66845	0	0	0			302.697	0
	1.67067	0	0	0			302.698	0
	1.67288	0	0	0			302.7	0
	1.6751	0	0	0			302.757	0
	1.67732	0	0	0			302.758	0
	1.67954	0	0	0			302.76	0
	1.68176	0	0	0			302.761	0
	1.68398	0	0	0			302.763	906.763
	1.6862	0	0	0			302.764	1774.24
	1.68842	0	0	0			302.766	2270.66
	1.69064	0	0	0			302.768	2023.34
	1.69285	0	0	0			302.769	1172.14
	1.69507	0	0	0			302.771	80.3688
	1.69729	0	0	0			302.772	0
	1.69951	0	0	0			302.774	1584.46
	1.70173	0	0	0			302.776	3470.66
	1.70395	0	0	0			302.777	4529.17
	1.70617	0	0	0			302.779	4008.28
	1.70839	0	0	0			302.78	2349.29
	1.71061	0	0	0			302.782	597.231
	1.71283	0	0	0			302.783	35.9845
	1.71504	0	0	0			302.785	0
	1.71726	0	0	0			302.787	0
	1.71948	0	0	0			302.788	0
	1.7217	0	0	0			302.79	0
	1.72392	0	0	0			302.791	0
	1.72614	0	0	0			302.793	926.588
	1.72836	0	0	0			302.795	2540.48
	1.73058	0	0	0			302.796	4461.09
	1.7328	0	0	0			302.798	5835.97
	1.73502	0	0	0			302.799	8273.1
	1.73724	0	0	0			302.801	14086.8
	1.73945	0	0	0			302.802	18186.8
	1.74167	0	0	0			302.804	18184.2
	1.74389	0	0	0			302.806	17981
	1.74611	0	0	0			302.807	14910.2
	1.74833	0	0	0			302.809	12133.4
	1.75055	0	0	0			302.81	10459
	1.75277	0	0	0			302.812	7078.01
	1.75499	0	0	0			302.813	3116.79
	1.75721	0	0	0			302.815	2251.62
	1.75943	0	0	0			302.817	2788.08
	1.76165	0	0	0			302.818	4075.07
	1.76387	0	0	0			302.82	4477.46
	1.76608	0	0	0			302.821	3824.45
	1.7683	0	0	0			302.823	2182.67
	1.77052	0	0	0			302.825	2925.14
	1.77274	0	0	0			302.826	4186.79
	1.77496	0	0	0			302.828	8630.7
	1.77718	0	0	0			302.829	10402.2
	1.7794	0	0	0			302.831	10570.1
	1.78162	0	0	0			302.832	9340.41
	1.78384	0	0	0			302.834	7530.48
	1.78606	0	0	0			302.836	4701.27
	1.78828	0	0	0			302.837	2950.32
	1.79049	0	0	0			302.839	1548.77
	1.79271	6873.06	0	0			302.84	1553.74
	1.79493	0	0	0			302.842	4887.59
	1.79715	0	0	0			302.844	7210.08
	1.79937	0	0	0			302.845	7290.13
	1.80159	0	0	0			302.847	4805.76
	1.80381	0	0	0			302.848	2316.74
	1.80603	0	0	0			302.85	289.381
	1.80825	0	0	0			302.851	0
	1.81047	0	0	0			302.853	0
	1.81268	0	0	0			302.855	0
	1.8149	0	0	0			302.856	0
	1.81712	0	0	0			303.029	0
	1.81934	0	0	0			303.03	0
	1.82156	0	0	0			303.032	0
	1.82378	0	0	0			303.033	0
	1.826	0	0	0			303.035	2237.88
	1.82822	0	0	0			303.037	7828.7
	1.83044	0	0	0			303.038	12845.4
	1.83266	0	0	0			303.04	14540.1
	1.83488	0	0	0			303.041	11916.7
	1.8371	0	0	0			303.043	6948.59
	1.83932	0	0	0			303.045	1587.68
	1.84153	0	0	0			303.046	110.409
	1.84375	0	0	0			303.048	0
	1.84597	0	0	0			303.049	0
	1.84819	0	0	0			303.051	0
	1.85041	0	0	0			303.052	0
	1.85263	0	0	0			303.082	0
	1.85485	0	0	0			303.084	0
	1.85707	0	0	0			303.086	0
	1.85929	0	0	0			303.087	0
	1.86151	0	0	0			303.089	595.295
	1.86373	0	0	0			303.09	3130.71
	1.86594	0	0	0			303.092	7622.05
	1.86816	0	0	0			303.094	10911.2
	1.87038	0	0	0			303.095	11300.9
	1.8726	0	0	0			303.097	8733.27
	1.87482	0	0	0			303.098	5027.85
	1.87704	0	0	0			303.1	1010.95
	1.87926	0	0	0			303.101	689.687
	1.88148	0	0	0			303.103	1339.96
	1.8837	0	0	0			303.105	2860.35
	1.88592	0	0	0			303.106	4581.64
	1.88813	0	0	0			303.108	5312.89
	1.89035	0	0	0			303.109	7395.19
	1.89257	0	0	0			303.111	9614.62
	1.89479	0	0	0			303.113	10872.4
	1.89701	0	0	0			303.114	9985.16
	1.89923	0	0	0			303.116	9028.04
	1.90145	0	0	0			303.117	6863.38
	1.90367	0	0	0			303.119	6563.45
	1.90589	0	0	0			303.12	6267.34
	1.90811	0	0	0			303.122	6014.79
	1.91033	0	0	0			303.124	5362.38
	1.91254	0	0	0			303.125	5978.57
	1.91476	0	0	0			303.127	6864.82
	1.91698	0	0	0			303.128	7171.03
	1.9192	0	0	0			303.13	7468.72
	1.92142	0	0	0			303.132	9283.38
	1.92364	0	0	0			303.133	19559.7
	1.92586	0	0	0			303.135	35197
	1.92808	0	0	0			303.136	53629.1
	1.9303	0	0	0			303.138	62480
	1.93252	0	0	0			303.139	58815.1
	1.93474	0	0	0			303.141	42157
	1.93695	0	0	0			303.143	24273.9
	1.93917	0	0	0			303.144	9477.94
	1.94139	0	0	0			303.146	7192.31
	1.94361	0	0	0			303.147	7021.65
	1.94583	0	0	0			303.149	7594.64
	1.94805	0	0	0			303.151	10119.5
	1.95027	0	0	0			303.152	9975.45
	1.95249	0	0	0			303.154	10232.4
	1.95471	0	0	0			303.155	14906.2
	1.95693	0	0	0			303.157	18965.7
	1.95915	8344.37	0	0			303.159	20148.1
	1.96137	0	0	0			303.16	18406.1
	1.96358	0	0	0			303.162	13236.5
	1.9658	0	0	0			303.163	9015.24
	1.96802	0	0	0			303.165	29319.1
	1.97024	0	0	0			303.166	72912.7
	1.97246	0	0	0			303.168	116855
	1.97468	0	0	0			303.17	133344
	1.9769	0	0	0			303.171	112164
	1.97912	0	0	0			303.173	68488.4
	1.98134	0	0	0			303.174	23962.2
	1.98356	0	0	0			303.176	4922.35
	1.98578	0	0	0			303.178	1448.58
	1.98799	0	0	0			303.179	2220.35
	1.99021	0	0	0			303.181	2689.72
	1.99243	0	0	0			303.182	2403.3
	1.99465	0	0	0			303.184	2128.74
	1.99687	0	0	0			303.185	2824.04
	1.99909	0	0	0			303.187	4343.41
	2.00131	0	0	0			303.189	5526.17
	2.00353	0	0	0			303.19	5162.53
	2.00575	0	0	0			303.192	3774.81
	2.00797	0	0	0			303.193	1800.93
	2.01019	0	0	0			303.195	848.525
	2.01241	0	0	0			303.197	532.938
	2.01462	0	0	0			303.198	1519.77
	2.01684	0	0	0			303.2	2097.57
	2.01906	0	0	0			303.201	1762.16
	2.02128	0	0	0			303.203	1536.17
	2.0235	0	0	0			303.204	2757.99
	2.02572	0	0	0			303.206	4316.37
	2.02794	0	0	0			303.208	4490.05
	2.03016	0	0	0			303.209	3263.87
	2.03238	0	0	0			303.211	1297.79
	2.03459	0	0	0			303.212	58.9769
	2.03681	0	0	0			303.214	0
	2.03903	0	0	0			303.216	0
	2.04125	0	0	0			303.217	0
	2.04347	0	0	0			303.219	0
	2.04569	0	0	0			303.346	0
	2.04791	0	0	0			303.347	0
	2.05013	0	0	0			303.349	0
	2.05235	0	0	0			303.35	0
	2.05457	0	0	0			303.352	908.866
	2.05679	0	0	0			303.353	1838.45
	2.059	0	0	0			303.355	2362.55
	2.06122	0	0	0			303.357	2054.96
	2.06344	0	0	0			303.358	1106.64
	2.06566	0	0	0			303.36	69.0551
	2.06788	0	0	0			303.361	0
	2.0701	0	0	0			303.363	0
	2.07232	0	0	0			303.365	0
	2.07454	0	0	0			303.366	0
	2.07676	0	0	0			303.368	0
	2.07898	0	0	0			303.369	0
	2.0812	0	7729.41	0			303.371	1293.82
	2.08342	0	0	0			303.373	4154.68
	2.08563	0	0	0			303.374	5482.23
	2.08786	0	0	0			303.376	4961.82
	2.09008	0	0	0			303.377	3088.54
	2.0923	0	0	0			303.379	1283.77
	2.09452	0	0	0			303.38	131.202
	2.09674	0	0	0			303.382	0
	2.09896	0	0	0			303.384	0
	2.10118	0	0	0			303.385	0
	2.10339	0	0	0			303.387	0
	2.10561	0	0	0			303.412	0
	2.10784	0	0	0			303.414	0
	2.11019	0	0	0			303.415	0
	2.11067	0	0	0			303.417	0
	2.11288	0	0	0			303.418	1159
	2.1151	0	0	0			303.42	2548.8
	2.11732	0	0	0			303.422	3410.97
	2.11954	0	0	0			303.423	3188.09
	2.12176	0	0	0			303.425	2088.22
	2.12398	0	0	0			303.426	221.35
	2.1262	0	0	0			303.428	0
	2.12842	0	0	0			303.43	0
	2.13064	0	0	0			303.431	0
	2.13286	0	0	0			303.433	0
	2.13508	0	0	0			303.436	0
	2.13729	0	0	0			303.438	0
	2.13951	0	0	0			303.439	0
	2.14173	0	0	0			303.441	0
	2.14395	0	0	0			303.442	836.425
	2.14617	0	0	0			303.444	2059.89
	2.14839	0	0	0			303.445	3029.16
	2.15061	0	0	0			303.447	4438.9
	2.15283	0	0	0			303.449	5224.32
	2.15505	0	0	0			303.45	6418.33
	2.15727	0	0	0			303.452	5983.06
	2.15949	0	0	0			303.453	5904.55
	2.1617	0	0	0			303.455	4492.4
	2.16392	0	0	0			303.457	3217.17
	2.16614	0	0	0			303.458	1604.63
	2.16836	0	0	0			303.46	861.367
	2.17058	0	0	0			303.461	0
	2.1728	0	0	0			303.463	1008.36
	2.17502	0	0	0			303.464	2508.59
	2.17724	0	0	0			303.466	3931.11
	2.17946	0	0	0			303.468	5378.14
	2.18168	0	0	0			303.469	7735.78
	2.1839	0	0	0			303.471	14982.3
	2.18611	0	0	0			303.473	24471.4
	2.18833	0	0	0			303.474	30314
	2.19055	0	0	0			303.476	27775.5
	2.19277	0	0	0			303.477	20010.2
	2.19499	0	0	0			303.479	12552.2
	2.19722	0	0	0			303.48	8826.4
	2.19944	0	0	0			303.482	8810.47
	2.20166	0	0	0			303.484	7534.22
	2.20388	0	0	0			303.485	3963.86
	2.2061	0	0	0			303.487	2066.94
	2.20832	0	0	0			303.488	934.247
	2.21054	0	0	0			303.49	57.3856
	2.21276	0	0	0			303.491	1908.67
	2.21498	0	0	0			303.493	4265.59
	2.21719	0	0	0			303.495	5768.81
	2.21941	0	0	0			303.496	5411.16
	2.22163	0	0	0			303.498	3465.95
	2.22385	0	0	0			303.499	494.271
	2.22607	0	0	0			303.501	0
	2.22829	8436.24	0	0			303.503	3709.95
	2.23051	0	0	0			303.504	6857.56
	2.23273	0	0	0			303.506	8214.97
	2.23495	0	0	0			303.507	6979.1
	2.23717	0	0	0			303.509	4008.87
	2.23938	0	0	0			303.51	548.145
	2.2416	0	0	0			303.512	0
	2.24382	0	0	0			303.514	0
	2.24604	0	0	0			303.515	0
	2.24826	0	0	0			303.517	0
	2.25048	0	0	0			303.53	0
	2.2527	0	0	0			303.531	0
	2.25492	0	0	0			303.533	0
	2.25714	0	0	0			303.534	0
	2.25936	0	0	0			303.536	550.71
	2.26158	0	0	0			303.538	3246.81
	2.26379	0	0	0			303.539	5958.84
	2.26601	0	0	0			303.541	7083.27
	2.26823	0	0	0			303.542	5795.89
	2.27045	0	0	0			303.544	3106.27
	2.27267	0	0	0			303.546	195.435
	2.27489	0	0	0			303.547	0
	2.27711	0	0	0			303.549	0
	2.27933	0	0	0			303.55	0
	2.28155	0	0	0			303.552	0
	2.28377	0	0	0			303.553	0
	2.28599	0	0	0			303.555	0
	2.28821	0	0	0			303.557	0
	2.29042	0	0	0			303.558	1430.64
	2.29264	0	0	0			303.56	2928.03
	2.29486	0	0	0			303.561	3585.75
	2.29708	0	0	0			303.563	2916.95
	2.2993	0	0	0			303.565	1477.76
	2.30152	0	0	0			303.566	194.355
	2.30374	0	0	0			303.568	0
	2.30596	0	0	0			303.569	0
	2.30818	0	0	0			303.571	0
	2.3104	0	0	0			303.572	0
	2.31262	0	0	0			303.591	0
	2.31483	0	0	0			303.593	0
	2.31705	0	0	0			303.595	0
	2.31927	0	0	0			303.596	0
	2.32149	0	0	0			303.598	993.161
	2.32371	0	0	0			303.599	6798.88
	2.32593	0	0	0			303.601	12127.7
	2.32815	0	0	0			303.603	14394.4
	2.33037	0	0	0			303.604	12041
	2.33259	0	0	0			303.606	6694.62
	2.33481	0	0	0			303.607	3492.57
	2.33703	0	0	0			303.609	6646.53
	2.33924	0	0	0			303.611	9886.11
	2.34146	0	0	0			303.612	10487.1
	2.34368	0	0	0			303.614	8706.51
	2.3459	0	0	0			303.615	5538.57
	2.34812	0	0	0			303.617	3848.9
	2.35034	0	0	0			303.618	2829.36
	2.35256	0	0	0			303.62	1967.33
	2.35478	0	0	0			303.622	275.267
	2.357	0	0	0			303.623	0
	2.35922	0	0	0			303.625	0
	2.36144	0	0	0			303.626	6.34892
	2.36365	0	0	0			303.628	7245.85
	2.36587	0	0	0			303.63	60135.9
	2.36809	0	0	0			303.631	228996
	2.37031	0	0	0			303.633	480847
	2.37253	0	0	0			303.634	723100
	2.37475	0	0	0			303.636	698670
	2.37697	0	0	0			303.637	464751
	2.37919	0	0	0			303.639	213760
	2.38141	0	0	0			303.641	60016.9
	2.38363	0	0	0			303.642	6436.73
	2.38585	0	0	0			303.644	203.387
	2.38807	0	0	0			303.646	0
	2.39028	0	0	0			303.647	0
	2.3925	0	0	0			303.649	0
	2.39472	0	0	0			303.65	1464.08
	2.39694	0	0	0			303.652	9306.59
	2.39916	0	0	0			303.653	46446.4
	2.40138	0	0	0			303.655	96000.5
	2.4036	0	0	0			303.657	132632
	2.40582	0	0	0			303.658	127668
	2.40804	0	0	0			303.66	88921.9
	2.41025	0	0	0			303.661	41690.5
	2.41247	0	0	0			303.663	10693
	2.41469	0	0	0			303.664	2412.89
	2.41691	0	0	0			303.666	2447.73
	2.41913	0	0	0			303.668	2327.88
	2.42135	0	0	0			303.669	1410.19
	2.42357	0	0	0			303.671	3190.82
	2.42579	0	0	0			303.673	16974.7
	2.42801	0	0	0			303.674	42731.6
	2.43023	0	0	0			303.676	62047.4
	2.43244	0	0	0			303.677	62763.2
	2.43466	0	0	0			303.679	45034.9
	2.43688	0	0	0			303.68	20517.2
	2.4391	0	0	0			303.682	1738.18
	2.44132	0	0	0			303.684	0
	2.44354	0	0	0			303.685	0
	2.44576	0	0	0			303.687	0
	2.44798	0	0	0			303.688	0
	2.4502	0	0	0			303.796	0
	2.45242	0	0	0			303.798	0
	2.45464	0	0	0			303.8	0
	2.45686	0	0	0			303.801	0
	2.45907	0	0	0			303.803	1013.52
	2.46129	0	0	0			303.804	3962.25
	2.46351	0	0	0			303.806	7512.69
	2.46573	0	0	0			303.808	10752.4
	2.46795	0	0	0			303.809	11039.2
	2.47017	0	0	0			303.811	9030.14
	2.47239	0	0	0			303.812	6858.34
	2.47461	0	0	0			303.814	6342.81
	2.47683	0	0	0			303.815	7132.41
	2.47905	0	0	0			303.817	16516.5
	2.48127	0	0	0			303.819	28883.8
	2.48348	0	0	0			303.82	37047.6
	2.4857	0	0	0			303.822	34932.4
	2.48792	0	0	0			303.823	23121.4
	2.49014	0	0	0			303.825	8032.6
	2.49236	0	0	0			303.827	1401.92
	2.49458	0	0	0			303.828	57.4376
	2.4968	0	0	0			303.83	0
	2.49902	0	0	0			303.831	913.85
	2.50124	0	0	0			303.833	2801.39
	2.50346	0	0	0			303.834	3893.91
	2.50568	0	0	0			303.836	4105.56
	2.5079	0	0	0			303.838	3415.28
	2.51011	0	0	0			303.839	1968.16
	2.51233	0	0	0			303.841	1101.87
	2.51455	0	0	0			303.842	107.57
	2.51677	0	0	0			303.844	0
	2.51899	0	0	0			303.846	0
	2.52121	0	0	0			303.847	0
	2.52343	0	0	0			303.849	1490.44
	2.52565	0	0	0			303.85	2589.39
	2.52787	0	0	0			303.852	2878.75
	2.53009	0	0	0			303.854	2246.76
	2.53231	0	0	0			303.855	1116.73
	2.53452	0	0	0			303.857	156.186
	2.53674	0	0	0			303.858	0
	2.53896	0	0	0			303.86	0
	2.54118	0	0	0			303.862	0
	2.5434	0	0	0			303.863	0
	2.54562	0	0	0			304.065	0
	2.54784	0	0	0			304.067	0
	2.55006	0	0	0			304.068	0
	2.55228	0	0	0			304.07	0
	2.5545	0	0	0			304.072	1010.19
	2.55672	0	0	0			304.073	1645.86
	2.55893	0	0	0			304.075	4349.17
	2.56115	0	0	0			304.076	8895.25
	2.56337	0	0	0			304.078	13246.3
	2.56559	0	0	0			304.079	14306.9
	2.56781	0	0	0			304.081	11534.7
	2.57003	0	0	0			304.083	6266.4
	2.57225	0	0	0			304.084	1049.31
	2.57447	0	0	0			304.086	24.2072
	2.57669	0	0	0			304.087	0
	2.57891	0	0	0			304.089	0
	2.58113	0	0	0			304.091	0
	2.58334	0	0	0			304.092	870.829
	2.58556	0	0	0			304.094	1618.18
	2.58778	0	0	0			304.095	1967.2
	2.59001	0	0	0			304.097	1580.97
	2.59223	0	0	0			304.099	1363.98
	2.59445	0	0	0			304.1	2658.71
	2.59667	0	0	0			304.102	4190
	2.59889	0	0	0			304.103	4689.91
	2.6011	0	0	0			304.105	4700.65
	2.60332	0	0	0			304.106	5132.05
	2.60554	0	0	0			304.108	4848.59
	2.60776	0	0	0			304.11	4979.88
	2.60998	0	0	0			304.111	4999.45
	2.6122	0	0	0			304.113	16206.9
	2.61442	0	0	0			304.115	53162.6
	2.61664	0	0	0			304.116	100335
	2.61885	0	0	0			304.118	131837
	2.62107	0	0	0			304.119	123695
	2.62329	0	0	0			304.121	82254
	2.62551	0	0	0			304.122	35060.6
	2.62773	0	0	0			304.124	7762.67
	2.62995	0	0	0			304.126	6534.93
	2.63217	0	0	0			304.127	11502.4
	2.63439	0	0	0			304.129	16015.5
	2.63661	0	0	0			304.13	26984.4
	2.63883	0	0	0			304.132	53997.6
	2.64105	0	0	0			304.134	103832
	2.64326	0	0	0			304.135	152569
	2.64548	0	0	0			304.137	163062
	2.6477	0	0	0			304.138	126671
	2.64992	0	0	0			304.14	71277.9
	2.65214	0	0	0			304.142	31834.5
	2.65436	0	0	0			304.143	21371.1
	2.65658	0	0	0			304.145	18127.5
	2.6588	0	0	0			304.146	16488.4
	2.66102	0	0	0			304.148	11401.8
	2.66324	0	0	0			304.149	13830.5
	2.66546	0	0	0			304.151	25159.1
	2.66768	0	0	0			304.153	37746.7
	2.66989	0	0	0			304.154	44675.2
	2.67211	0	0	0			304.156	41212.1
	2.67433	0	0	0			304.158	29890.7
	2.67655	0	0	0			304.159	17641.2
	2.67877	0	0	0			304.161	10149
	2.68099	0	0	0			304.162	5720.1
	2.68321	0	0	0			304.164	3950.02
	2.68543	0	0	0			304.165	4183.02
	2.68765	0	0	0			304.167	3933.44
	2.68987	0	0	0			304.169	3350.94
	2.69209	0	0	0			304.17	2325.7
	2.6943	0	0	0			304.172	5377.54
	2.69652	0	0	0			304.173	13846.2
	2.69874	0	0	0			304.175	23006.1
	2.70096	0	0	0			304.177	27090.5
	2.70318	0	0	0			304.178	23490
	2.7054	0	0	0			304.18	14509.1
	2.70762	0	0	0			304.181	5881.57
	2.70984	0	0	0			304.183	1518.04
	2.71206	0	0	0			304.185	134.901
	2.71428	0	0	0			304.186	0
	2.7165	0	0	0			304.188	760.879
	2.71871	0	0	0			304.189	1611.87
	2.72093	0	0	0			304.191	2085.61
	2.72315	0	0	0			304.192	1811.59
	2.72537	0	0	0			304.194	973.994
	2.72759	0	0	0			304.196	84.3215
	2.72981	0	0	0			304.197	0
	2.73203	0	0	0			304.199	0
	2.73425	0	0	0			304.2	0
	2.73647	0	0	0			304.202	0
	2.73868	0	0	0			304.237	0
	2.7409	0	0	0			304.239	0
	2.74312	0	0	0			304.24	0
	2.74534	0	0	0			304.242	0
	2.74756	0	0	0			304.243	597.531
	2.74978	0	0	0			304.245	1489.56
	2.752	0	0	0			304.247	2087.14
	2.75422	0	0	0			304.248	1931.09
	2.75644	0	0	0			304.25	1156.74
	2.75866	0	0	0			304.251	73.8621
	2.76087	0	0	0			304.253	0
	2.76309	0	0	0			304.255	0
	2.76531	0	0	0			304.256	0
	2.76753	0	0	0			304.258	0
	2.76975	0	0	0			304.388	0
	2.77197	0	0	0			304.39	0
	2.77419	0	0	0			304.392	0
	2.77641	0	0	0			304.393	0
	2.77863	0	0	0			304.395	1195.66
	2.78085	0	0	0			304.396	2052.72
	2.78307	0	0	0			304.398	4645.06
	2.78529	0	0	0			304.4	6476.32
	2.7875	0	0	0			304.401	6931.48
	2.78972	0	0	0			304.403	5532.93
	2.79194	0	0	0			304.404	3710.08
	2.79416	0	0	0			304.406	1543.37
	2.79638	0	0	0			304.408	496.302
	2.7986	0	0	0			304.409	9.99546
	2.80082	0	0	0			304.411	0
	2.80304	0	0	0			304.412	0
	2.80526	0	0	0			304.414	0
	2.80748	0	0	0			304.416	0
	2.80969	0	0	0			304.443	0
	2.81191	0	0	0			304.444	0
	2.81413	0	0	0			304.446	0
	2.81635	0	0	0			304.447	0
	2.81857	0	0	0			304.449	915.541
	2.82079	0	0	0			304.451	2295.35
	2.82301	0	0	0			304.452	3612.18
	2.82523	0	0	0			304.454	4077.27
	2.82745	0	0	0			304.455	3403.93
	2.82967	0	0	0			304.457	3255.02
	2.83189	0	0	0			304.459	3786.63
	2.8341	0	0	0			304.46	5895.19
	2.83632	0	0	0			304.462	9496.16
	2.83854	0	0	0			304.463	14279.7
	2.84076	0	0	0			304.465	17978.9
	2.84298	0	0	0			304.467	18221.3
	2.8452	0	0	0			304.468	16592.2
	2.84742	0	0	0			304.47	14289
	2.84964	0	0	0			304.471	13581.2
	2.85186	0	0	0			304.473	11504.5
	2.85408	0	0	0			304.474	11028
	2.8563	0	0	0			304.476	11198.6
	2.85852	0	0	0			304.478	14432.8
	2.86073	0	0	0			304.479	19554.9
	2.86295	0	0	0			304.481	21018.2
	2.86517	0	0	0			304.483	19203
	2.86739	0	0	0			304.484	15248.6
	2.86961	0	0	0			304.486	10669.6
	2.87183	0	0	0			304.487	10164
	2.87405	0	0	0			304.489	9579.82
	2.87627	0	0	0			304.49	8482.35
	2.87849	0	0	0			304.492	6313.83
	2.8807	0	0	0			304.494	3517.05
	2.88292	0	0	0			304.495	262.423
	2.88514	0	0	0			304.497	0
	2.88736	0	0	0			304.498	0
	2.88958	0	0	0			304.5	1822.79
	2.8918	0	0	0			304.502	3521.55
	2.89402	0	0	0			304.503	4668.76
	2.89624	0	0	0			304.505	5244.86
	2.89846	0	0	0			304.506	5269.81
	2.90068	0	0	0			304.508	4104.95
	2.9029	0	0	0			304.51	3854.86
	2.90511	0	0	0			304.511	3792.13
	2.90733	0	0	0			304.513	2828.9
	2.90955	0	0	0			304.514	2575.07
	2.91177	0	0	0			304.516	1759.7
	2.91399	0	0	0			304.518	198.536
	2.91621	0	0	0			304.519	0
	2.91843	0	0	0			304.521	0
	2.92065	0	0	0			304.522	0
	2.92287	0	0	0			304.524	0
	2.92509	0	0	0			304.608	0
	2.9273	0	0	0			304.61	0
	2.92952	0	0	0			304.612	0
	2.93174	0	0	0			304.613	0
	2.93396	0	0	0			304.615	12522.5
	2.93618	0	0	0			304.616	50206.2
	2.9384	0	0	0			304.618	93991.3
	2.94062	0	0	0			304.62	117769
	2.94284	0	0	0			304.621	106718
	2.94506	0	0	0			304.623	71172.9
	2.94728	0	0	0			304.625	28208.2
	2.9495	0	0	0			304.626	6999.14
	2.95171	0	0	0			304.628	10788.3
	2.95393	0	0	0			304.629	46103
	2.95615	0	0	0			304.631	102164
	2.95837	0	0	0			304.632	152353
	2.96059	0	0	0			304.634	156506
	2.96281	0	0	0			304.636	115230
	2.96503	0	0	0			304.637	68934.4
	2.96725	0	0	0			304.639	22067.1
	2.96947	0	0	0			304.64	6473.5
	2.97169	0	0	0			304.642	13690.4
	2.9739	0	0	0			304.644	21493.2
	2.97612	0	0	0			304.645	83585.8
	2.97834	0	0	0			304.647	118993
	2.98056	0	0	0			304.648	412251
	2.98278	0	0	0			304.65	1540223
	2.985	0	0	0			304.652	3649171
	2.98722	0	0	0			304.653	5970339
	2.98944	0	0	0			304.655	6736753
	2.99166	0	0	0			304.656	4780753
	2.99388	0	0	0			304.658	2579550
	2.9961	0	0	0			304.66	821771
	2.99831	0	0	0			304.661	231932
	3.00053	0	0	0			304.663	115529
	3.00275	0	0	0			304.664	77432.2
	3.00497	0	0	0			304.666	50311.8
	3.00719	0	0	0			304.668	4480.65
	3.00941	0	0	0			304.669	83.6316
	3.01163	0	0	0			304.671	0
	3.01385	0	0	0			304.672	931.379
	3.01607	0	0	0			304.674	1680.98
	3.01829	0	0	0			304.675	1940.11
	3.02051	0	0	0			304.677	1563.92
	3.02272	0	0	0			304.679	1343.31
	3.02494	0	0	0			304.68	2568.03
	3.02716	0	0	0			304.682	4429.25
	3.02938	0	0	0			304.683	5354.38
	3.0316	0	0	0			304.685	4804.31
	3.03382	0	0	0			304.687	3240.89
	3.03604	0	0	0			304.688	1286.32
	3.03826	0	0	0			304.69	58.977
	3.04048	0	0	0			304.692	0
	3.0427	0	0	0			304.693	0
	3.04492	0	0	0			304.695	0
	3.04714	0	0	0			304.696	0
	3.04935	0	0	0			304.784	0
	3.05157	0	0	0			304.786	0
	3.05379	0	0	0			304.787	0
	3.05601	0	0	0			304.789	0
	3.05823	0	0	0			304.791	2640.32
	3.06045	0	0	0			304.792	6301.4
	3.06267	0	0	0			304.794	8733.92
	3.06489	0	0	0			304.795	9297.32
	3.06711	0	0	0			304.797	12606.3
	3.06933	0	0	0			304.798	16952.8
	3.07155	0	0	0			304.8	21179.1
	3.07376	0	0	0			304.802	21237.9
	3.07598	0	0	0			304.803	15666.9
	3.0782	0	0	0			304.805	10767.7
	3.08042	0	0	0			304.807	10881.9
	3.08264	0	0	0			304.808	13596.8
	3.08486	0	0	0			304.81	16240.3
	3.08708	0	0	0			304.811	14926.9
	3.0893	0	0	0			304.813	12022.9
	3.09152	0	0	0			304.814	16510.8
	3.09374	0	0	0			304.816	45335.8
	3.09596	0	0	0			304.818	94095.9
	3.09817	0	0	0			304.819	143720
	3.10039	0	0	0			304.821	152287
	3.10261	0	0	0			304.822	112847
	3.10483	0	0	0			304.824	58576.2
	3.10705	0	0	0			304.826	16345.2
	3.10927	0	0	0			304.827	1791.42
	3.11149	0	0	0			304.829	59.3041
	3.11371	0	0	0			304.83	0
	3.11593	0	0	0			304.832	0
	3.11815	0	0	0			304.834	1619.53
	3.12037	0	0	0			304.835	3182.6
	3.12258	0	0	0			304.837	3821.12
	3.1248	0	0	0			304.838	3155.46
	3.12702	0	0	0			304.84	3022.98
	3.12924	0	0	0			304.842	2364.21
	3.13146	0	0	0			304.843	2408.24
	3.13368	0	0	0			304.845	1904.75
	3.1359	0	0	0			304.846	1003.07
	3.13812	0	0	0			304.848	125.075
	3.14034	0	0	0			304.85	0
	3.14256	0	0	0			304.851	0
	3.14478	0	0	0			304.853	0
	3.14699	0	0	0			304.854	0
	3.14921	0	0	0			304.933	0
	3.15143	0	0	0			304.934	0
	3.15365	0	0	0			304.936	0
	3.15587	0	0	0			304.938	0
	3.15809	0	0	0			304.939	592.852
	3.16031	0	0	0			304.941	1453.51
	3.16253	0	0	0			304.942	2106.59
	3.16475	0	0	0			304.944	2134.42
	3.16697	0	0	0			304.945	1565.77
	3.16919	0	0	0			304.947	179.213
	3.17141	0	0	0			304.949	0
	3.17362	0	0	0			304.95	0
	3.17584	0	0	0			304.952	0
	3.17806	0	0	0			304.953	0
	3.18028	0	0	0			305.065	0
	3.1825	0	0	0			305.067	0
	3.18472	0	0	0			305.069	0
	3.18694	0	0	0			305.07	0
	3.18916	0	0	0			305.072	521
	3.19138	0	0	0			305.073	5138.5
	3.1936	0	0	0			305.075	12262.5
	3.19582	0	0	0			305.077	19179.8
	3.19803	0	0	0			305.078	21210
	3.20025	0	0	0			305.08	16876.8
	3.20247	0	0	0			305.081	9375.04
	3.20469	0	0	0			305.083	3019.62
	3.20691	0	0	0			305.085	1190.27
	3.20913	0	0	0			305.086	1954.09
	3.21135	0	0	0			305.088	2249.05
	3.21357	0	0	0			305.089	1760.65
	3.21579	0	0	0			305.091	2337.73
	3.21801	0	0	0			305.092	3000.08
	3.22023	0	0	0			305.094	3654.01
	3.22245	0	0	0			305.096	3195.3
	3.22466	0	0	0			305.097	1822.4
	3.22688	0	0	0			305.099	490.509
	3.2291	0	0	0			305.101	0
	3.23132	0	0	0			305.102	0
	3.23354	0	0	0			305.104	0
	3.23576	0	0	0			305.105	0
	3.23798	0	0	0			305.107	1064.98
	3.2402	0	0	0			305.108	2161.56
	3.24242	0	0	0			305.11	2861.89
	3.24464	0	0	0			305.112	2739.21
	3.24686	0	0	0			305.113	1904.11
	3.24908	0	0	0			305.115	870.247
	3.25129	0	0	0			305.116	5954.84
	3.25351	0	0	0			305.118	16923.7
	3.25575	0	0	0			305.12	25604.1
	3.25993	0	0	0			305.121	27935.5
	3.2604	0	0	0			305.123	25396.9
	3.26262	0	0	0			305.125	18661.3
	3.26484	0	0	0			305.126	15382.1
	3.26706	0	0	0			305.128	18547.9
	3.26928	0	0	0			305.129	22768.8
	3.2715	0	0	0			305.131	35453.4
	3.27372	0	0	0			305.132	49948.9
	3.27594	0	0	0			305.134	59769.7
	3.27816	0	0	0			305.136	57674.7
	3.28038	0	0	0			305.137	46096.7
	3.2826	0	0	0			305.139	28595.1
	3.28482	0	0	0			305.14	15798
	3.28703	0	0	0			305.142	11046.2
	3.28925	0	0	0			305.144	16875.5
	3.29147	0	0	0			305.145	20901.9
	3.29369	0	0	0			305.147	24928.9
	3.29591	0	0	0			305.149	53774.1
	3.29813	0	0	0			305.15	220797
	3.30035	0	0	0			305.152	719789
	3.30257	0	0	0			305.153	1484129
	3.30479	0	0	0			305.155	2289442
	3.30701	0	0	0			305.156	2410554
	3.30923	0	0	0			305.158	1680340
	3.31144	0	0	0			305.16	887753
	3.31366	0	0	0			305.161	316844
	3.31588	0	0	0			305.163	118628
	3.3181	0	0	0			305.164	80367.6
	3.32032	0	0	0			305.166	60327.8
	3.32254	0	0	0			305.168	36924.1
	3.32476	0	0	0			305.169	7773.98
	3.32698	0	0	0			305.171	1635.29
	3.3292	0	0	0			305.173	2032.92
	3.33141	0	0	0			305.174	2250.8
	3.33363	0	0	0			305.176	1766.15
	3.33585	0	0	0			305.177	987.415
	3.33807	0	0	0			305.179	28.9465
	3.34029	0	0	0			305.18	2825.29
	3.34251	0	0	0			305.182	10486.1
	3.34473	0	0	0			305.184	16381.7
	3.34695	0	0	0			305.185	17823.9
	3.34917	0	0	0			305.187	13824.4
	3.35139	0	0	0			305.188	6525.26
	3.35361	0	0	0			305.19	2285.01
	3.35582	0	0	0			305.192	5179.69
	3.35804	0	0	0			305.193	9027.63
	3.36026	0	0	0			305.195	11220
	3.36248	0	0	0			305.197	10917.3
	3.3647	0	0	0			305.198	8244.86
	3.36692	0	0	0			305.2	3955.99
	3.36914	0	0	0			305.201	2620.92
	3.37136	0	0	0			305.203	1112.36
	3.37358	0	0	0			305.204	117.888
	3.3758	0	0	0			305.206	0
	3.37802	0	0	0			305.208	0
	3.38024	0	0	0			305.209	0
	3.38246	0	0	0			305.211	0
	3.38467	0	0	0			305.454	0
	3.38689	0	0	0			305.456	0
	3.38911	0	0	0			305.457	0
	3.39133	0	0	0			305.459	0
	3.39355	0	0	0			305.461	989.109
	3.39577	0	0	0			305.462	2060.55
	3.39799	0	0	0			305.464	3411.75
	3.40021	0	0	0			305.466	5291.99
	3.40243	0	0	0			305.467	8612.19
	3.40465	0	0	0			305.469	9902.16
	3.40686	0	0	0			305.47	11613.9
	3.40908	0	0	0			305.472	10984.4
	3.4113	0	0	0			305.474	10716.3
	3.41352	0	0	0			305.475	8071.22
	3.41574	0	0	0			305.477	6373.29
	3.41796	0	0	0			305.478	5257.73
	3.42018	0	0	0			305.48	5482.3
	3.4224	0	0	0			305.482	10266
	3.42462	0	0	0			305.483	17323.5
	3.42684	0	0	0			305.485	22269.9
	3.42906	0	0	0			305.486	23571.1
	3.43128	0	0	0			305.488	19758.5
	3.43349	0	0	0			305.49	11975.1
	3.43571	0	0	0			305.491	10362
	3.43793	0	0	0			305.493	26491.9
	3.44015	0	0	0			305.494	53857.9
	3.44237	0	0	0			305.496	75415.4
	3.44459	0	0	0			305.498	75558.5
	3.44681	0	0	0			305.499	52253.5
	3.44903	0	0	0			305.501	23809.3
	3.45125	0	0	0			305.502	4217.66
	3.45347	0	0	0			305.504	251.335
	3.45568	0	0	0			305.506	0
	3.4579	0	0	0			305.507	0
	3.46012	0	0	0			305.509	0
	3.46234	0	0	0			305.51	0
	3.46456	0	0	0			305.512	0
	3.46678	0	0	0			305.514	0
	3.469	0	0	0			305.515	1853.3
	3.47122	0	0	0			305.517	3742.86
	3.47343	0	0	0			305.518	4751.73
	3.47565	0	0	0			305.52	4228.89
	3.47787	0	0	0			305.522	2550.26
	3.48009	0	0	0			305.523	269.115
	3.48231	0	0	0			305.525	0
	3.48453	0	0	0			305.526	0
	3.48675	0	0	0			305.528	0
	3.48897	0	0	0			305.53	0
	3.49119	0	0	0			305.605	0
	3.49341	0	0	0			305.607	0
	3.49563	0	0	0			305.608	0
	3.49785	0	0	0			305.61	0
	3.50007	7688.05	0	0			305.611	1054.75
	3.50228	0	0	0			305.613	1848.93
	3.5045	0	0	0			305.615	2082.41
	3.50672	0	0	0			305.616	1588.14
	3.50894	0	0	0			305.618	756.114
	3.51116	0	0	0			305.619	45.4983
	3.51338	0	0	0			305.621	0
	3.5156	0	0	0			305.623	0
	3.51782	0	0	0			305.624	0
	3.52004	0	0	0			305.626	0
	3.52226	0	0	0			305.627	0
	3.52448	0	0	0			305.629	2347.55
	3.5267	0	7683.64	0			305.631	6261.85
	3.52891	0	0	0			305.632	8886.75
	3.53113	0	0	0			305.634	10522.9
	3.53335	0	0	0			305.635	10948.2
	3.53557	0	0	0			305.637	6338.12
	3.53779	0	0	0			305.639	10367.6
	3.54001	0	0	0			305.64	69803
	3.54223	0	0	0			305.642	241734
	3.54445	0	0	0			305.644	491720
	3.54667	0	0	0			305.645	719316
	3.54888	0	0	0			305.647	694281
	3.5511	0	0	0			305.648	474570
	3.55332	0	0	0			305.65	277449
	3.55554	0	0	0			305.651	190235
	3.5579	0	0	0			305.653	216069
	3.55838	0	0	0			305.655	244260
	3.5606	0	0	0			305.656	270227
	3.56282	0	0	0			305.658	266857
	3.56504	0	0	0			305.659	208128
	3.56726	0	0	0			305.661	127292
	3.56948	0	0	0			305.663	49846.2
	3.5717	0	0	0			305.664	14086.4
	3.57405	0	0	0			305.666	3990.8
	3.57453	0	0	0			305.668	356.297
	3.57675	0	0	0			305.669	706.292
	3.57897	0	0	0			305.671	2794.32
	3.58119	0	0	0			305.672	4319.27
	3.5834	0	0	0			305.674	4457.93
	3.58562	0	0	0			305.676	3096.87
	3.58784	0	0	0			305.677	1083.6
	3.59006	0	0	0			305.679	21.1644
	3.59228	0	0	0			305.68	0
	3.5945	0	0	0			305.682	0
	3.59672	0	0	0			305.684	0
	3.59894	0	0	0			305.685	0
	3.60116	0	0	0			305.687	994.944
	3.60338	0	0	0			305.688	1783.08
	3.6056	0	0	0			305.69	2094.16
	3.60781	0	0	0			305.692	1709.4
	3.61003	0	0	0			305.693	900.225
	3.61225	0	0	0			305.695	43.3405
	3.61447	0	0	0			305.696	0
	3.61669	0	0	0			305.698	0
	3.61891	0	0	0			305.7	0
	3.62113	0	0	0			305.701	0
	3.62335	0	0	0			305.77	0
	3.62557	0	0	0			305.772	0
	3.62779	0	0	0			305.773	0
	3.63001	0	0	0			305.775	0
	3.63222	0	0	0			305.777	725.732
	3.63444	0	0	0			305.778	1362.89
	3.63666	0	0	0			305.78	1781.86
	3.63888	0	0	0			305.781	1720.4
	3.6411	0	0	0			305.783	1957.44
	3.64332	0	0	0			305.785	2038.9
	3.64554	0	0	0			305.786	3011.94
	3.64776	0	0	0			305.788	3050.64
	3.64997	0	0	0			305.789	2058.1
	3.65219	0	0	0			305.791	751.952
	3.65441	0	0	0			305.793	786.184
	3.65663	0	0	0			305.794	1515.45
	3.65885	0	0	0			305.796	2074.76
	3.66107	0	0	0			305.798	2028.3
	3.66329	0	0	0			305.799	2193.23
	3.66551	0	0	0			305.801	3038.71
	3.66773	0	0	0			305.802	5972.49
	3.66995	0	0	0			305.804	8500.9
	3.67217	0	0	0			305.805	9993.39
	3.67439	0	0	0			305.807	9963.68
	3.6766	0	0	0			305.809	8838.28
	3.67882	0	0	0			305.81	8024.11
	3.68104	0	0	0			305.812	8851.35
	3.68326	0	0	0			305.813	8232.45
	3.68548	0	0	0			305.815	8216.04
	3.6877	0	0	0			305.817	7745.25
	3.68992	0	0	0			305.818	9423.88
	3.69214	0	0	0			305.82	10453.1
	3.69436	0	0	0			305.822	13322.3
	3.69658	0	0	0			305.823	13403.8
	3.6988	0	0	0			305.825	13210.6
	3.70101	0	0	0			305.826	14534.4
	3.70323	0	0	0			305.828	17528.6
	3.70545	0	0	0			305.83	16829.2
	3.70767	0	0	0			305.831	18241.6
	3.70989	0	0	0			305.833	28042.2
	3.71211	0	0	0			305.834	41870.2
	3.71433	0	0	0			305.836	53344.2
	3.71655	0	0	0			305.838	50175.4
	3.71877	0	0	0			305.839	33387.7
	3.72099	0	0	0			305.841	12872.5
	3.72321	0	0	0			305.842	845.447
	3.72542	0	0	0			305.844	0
	3.72764	0	0	0			305.846	0
	3.72986	0	0	0			305.847	0
	3.73208	0	0	0			305.849	0
	3.7343	0	0	0			305.862	0
	3.73652	0	0	0			305.863	0
	3.73874	0	0	0			305.865	0
	3.74096	0	0	0			305.866	0
	3.74318	0	0	0			305.868	950.834
	3.74539	0	0	0			305.87	1960.29
	3.74762	0	0	0			305.871	2564.36
	3.74983	0	0	0			305.873	2366.7
	3.75205	0	0	0			305.875	1502.66
	3.75427	0	0	0			305.876	181.294
	3.75649	0	0	0			305.878	0
	3.75871	0	0	0			305.879	0
	3.76093	0	0	0			305.881	0
	3.76315	0	0	0			305.883	0
	3.76537	0	0	0			306.03	0
	3.76759	0	0	0			306.032	0
	3.7698	0	0	0			306.034	0
	3.77202	0	0	0			306.035	0
	3.77424	0	0	0			306.037	700.425
	3.77646	0	0	0			306.038	1460.64
	3.77868	0	0	0			306.04	1922.7
	3.7809	0	0	0			306.042	1774
	3.78312	0	0	0			306.043	1107.83
	3.78534	0	0	0			306.045	69.1368
	3.78756	0	0	0			306.046	0
	3.78978	0	0	0			306.048	0
	3.792	0	0	0			306.05	0
	3.79421	0	0	0			306.051	0
	3.79643	0	0	0			306.101	0
	3.79865	0	0	0			306.103	0
	3.80087	0	0	0			306.104	0
	3.80309	0	0	0			306.106	0
	3.80531	0	0	0			306.108	665.912
	3.80753	0	0	0			306.109	1787.03
	3.80975	0	0	0			306.111	4558.55
	3.81197	0	0	0			306.112	6076.22
	3.81419	0	0	0			306.114	7236.76
	3.81641	0	0	0			306.115	7139.32
	3.81862	0	0	0			306.117	6216.59
	3.82084	0	0	0			306.119	4625.83
	3.82306	0	0	0			306.12	3024.05
	3.82528	0	0	0			306.122	2954.55
	3.8275	0	0	0			306.124	4709.39
	3.82972	0	0	0			306.125	5271.89
	3.83194	0	0	0			306.127	6503.25
	3.83416	0	0	0			306.128	8297.86
	3.83638	0	0	0			306.13	7994.45
	3.8386	0	0	0			306.132	7594.16
	3.84082	0	0	0			306.133	6966.86
	3.84303	0	0	0			306.135	5855.27
	3.84525	0	0	0			306.136	4902.42
	3.84747	0	0	0			306.138	4287.02
	3.84969	0	0	0			306.14	6857.19
	3.85191	0	0	0			306.141	23304.3
	3.85413	0	0	0			306.143	70153.9
	3.85635	0	0	0			306.144	140212
	3.85857	0	0	0			306.146	198951
	3.86079	0	0	0			306.148	195277
	3.86301	0	0	0			306.149	136872
	3.86523	0	0	0			306.151	80033.3
	3.86745	0	0	0			306.152	82545.5
	3.86966	0	0	0			306.154	143002
	3.87188	0	0	0			306.156	190522
	3.8741	0	0	0			306.157	182881
	3.87632	0	0	0			306.159	131081
	3.87855	0	0	0			306.161	69582.3
	3.8809	0	0	0			306.162	32595.4
	3.88137	0	0	0			306.164	32918.9
	3.88359	0	0	0			306.165	59064.6
	3.88581	0	0	0			306.167	84592.3
	3.88803	0	0	0			306.169	93205.5
	3.89025	0	0	0			306.17	80745.3
	3.89247	0	0	0			306.172	51598.4
	3.89469	0	0	0			306.173	24129.2
	3.89691	0	0	0			306.175	8123.11
	3.89913	0	0	0			306.177	523.197
	3.90135	0	0	0			306.178	0
	3.90357	0	0	0			306.18	0
	3.90579	0	0	0			306.181	0
	3.908	0	0	0			306.183	0
	3.91022	0	0	0			306.185	0
	3.91244	0	0	0			306.186	2142.69
	3.91466	0	0	0			306.188	3385.88
	3.91688	0	0	0			306.19	3782.93
	3.9191	0	0	0			306.191	3116.54
	3.92132	0	0	0			306.193	1860.7
	3.92354	0	0	0			306.194	4921.23
	3.92576	0	0	0			306.196	16930.2
	3.92798	0	0	0			306.197	30065
	3.93019	0	0	0			306.199	36129.8
	3.93241	0	0	0			306.201	30671.5
	3.93463	0	0	0			306.202	17777.9
	3.93685	0	0	0			306.204	6254.74
	3.93907	0	0	0			306.206	626.184
	3.94129	0	0	0			306.207	0
	3.94351	0	0	0			306.209	0
	3.94573	0	0	0			306.21	0
	3.94795	0	0	0			306.212	0
	3.95017	0	0	0			306.357	0
	3.95239	0	0	0			306.358	0
	3.9546	0	0	0			306.36	0
	3.95682	0	0	0			306.362	0
	3.95904	0	0	0			306.363	1001.09
	3.96126	0	0	0			306.365	1713.07
	3.96348	0	0	0			306.366	1968.98
	3.9657	0	0	0			306.368	1629.26
	3.96792	0	0	0			306.37	930.136
	3.97014	0	0	0			306.371	58.4796
	3.97236	0	0	0			306.373	0
	3.97458	0	0	0			306.375	0
	3.9768	0	0	0			306.376	0
	3.97902	0	0	0			306.378	0
	3.98124	0	0	0			306.382	0
	3.98346	0	0	0			306.384	0
	3.98568	0	0	0			306.386	0
	3.98789	0	0	0			306.387	0
	3.99011	0	0	0			306.389	887.517
	3.99233	0	0	0			306.391	1835.03
	3.99455	0	0	0			306.392	2365.66
	3.99677	0	0	0			306.394	2140.7
	3.99899	0	0	0			306.395	1345.29
	4.00121	0	0	0			306.397	129.066
	4.00343	0	0	0			306.399	0
	4.00565	0	0	0			306.4	0
	4.00786	0	0	0			306.402	0
	4.01008	0	0	0			306.404	0
	4.0123	0	0	0			306.453	0
	4.01452	0	0	0			306.455	0
	4.01674	0	0	0			306.457	0
	4.01896	0	0	0			306.458	0
	4.02118	0	0	0			306.46	1142.37
	4.0234	0	0	0			306.461	2236.98
	4.02562	0	0	0			306.463	2778.2
	4.02784	0	0	0			306.465	2424.92
	4.03005	0	0	0			306.466	1481.49
	4.03227	0	0	0			306.468	108.495
	4.03449	0	0	0			306.469	0
	4.03671	0	0	0			306.471	706.77
	4.03893	0	0	0			306.473	7687.19
	4.04115	0	0	0			306.474	18361.5
	4.04337	0	0	0			306.476	28450.4
	4.04559	0	0	0			306.478	33487
	4.04781	0	0	0			306.479	32727.3
	4.05003	0	0	0			306.481	29596.3
	4.05225	0	0	0			306.482	22704.2
	4.05447	0	0	0			306.484	19004.1
	4.05668	0	0	0			306.486	14446.8
	4.0589	0	0	0			306.487	10641.7
	4.06112	0	0	0			306.489	9562.84
	4.06334	0	0	0			306.49	13500.9
	4.06556	0	0	0			306.492	14412.8
	4.06778	0	0	0			306.494	12996
	4.07	0	0	0			306.495	13137.4
	4.07222	0	0	0			306.497	19816.9
	4.07444	0	0	0			306.498	28706.5
	4.07666	0	0	0			306.5	35432.5
	4.07888	0	0	0			306.502	32719.3
	4.08109	0	0	0			306.503	23498.1
	4.08331	0	0	0			306.505	12822.8
	4.08553	0	0	0			306.507	4292.26
	4.08775	0	0	0			306.508	2477.94
	4.08997	0	0	0			306.51	1547.81
	4.09219	0	0	0			306.511	204.385
	4.09441	0	0	0			306.513	0
	4.09663	0	0	0			306.515	0
	4.09885	0	0	0			306.516	0
	4.10107	0	0	0			306.518	0
	4.10328	0	0	0			306.592	0
	4.1055	0	0	0			306.594	0
	4.10772	0	0	0			306.595	0
	4.10994	0	0	0			306.597	0
	4.11216	0	0	0			306.598	759.137
	4.11438	0	0	0			306.6	1601.38
	4.1166	0	0	0			306.601	2157.03
	4.11882	0	0	0			306.603	2012.13
	4.12104	0	0	0			306.605	1232.23
	4.12326	0	0	0			306.606	38.7385
	4.12548	0	0	0			306.608	0
	4.1277	0	0	0			306.61	0
	4.12991	0	0	0			306.611	0
	4.13213	0	0	0			306.613	0
	4.13435	0	0	0			306.623	0
	4.13657	0	0	0			306.624	0
	4.13879	0	0	0			306.626	0
	4.14101	0	0	0			306.627	0
	4.14323	0	0	0			306.629	2352.82
	4.14545	0	0	0			306.631	7021.95
	4.14767	0	0	0			306.632	20177.8
	4.14989	0	0	0			306.634	34048.3
	4.1521	0	0	0			306.635	40036.3
	4.15432	0	0	0			306.637	33108.9
	4.15654	0	0	0			306.639	18664.4
	4.15876	0	0	0			306.64	11329
	4.16098	0	0	0			306.642	12973.9
	4.1632	0	0	0			306.643	17967.6
	4.16542	0	0	0			306.645	20087.8
	4.16764	0	0	0			306.647	18120.1
	4.16986	0	0	0			306.648	13078
	4.17208	0	0	0			306.65	8433.63
	4.1743	0	0	0			306.651	5096.59
	4.17652	0	0	0			306.653	2532.79
	4.17873	0	0	0			306.655	265.035
	4.18095	0	0	0			306.656	0
	4.18317	0	0	0			306.658	0
	4.18539	0	0	0			306.66	0
	4.18761	0	0	0			306.661	0
	4.18983	0	0	0			306.663	0
	4.19205	0	0	0			306.664	10484.4
	4.19427	0	0	0			306.666	56558.3
	4.19649	0	0	0			306.668	135922
	4.19871	0	0	0			306.669	210312
	4.20092	0	0	0			306.671	220126
	4.20314	0	0	0			306.673	155705
	4.20536	0	0	0			306.674	75597.5
	4.20758	0	0	0			306.676	18976.2
	4.2098	0	0	0			306.677	16490.9
	4.21202	0	0	0			306.679	34022.9
	4.21424	0	0	0			306.68	44780.3
	4.21646	0	0	0			306.682	41078.9
	4.21868	0	0	0			306.684	26183.2
	4.2209	0	0	0			306.685	7394.15
	4.22311	0	0	0			306.687	519.717
	4.22533	0	0	0			306.689	0
	4.22755	0	0	0			306.69	1371.67
	4.22977	0	0	0			306.692	2824.65
	4.23199	0	0	0			306.693	3827.81
	4.23421	0	0	0			306.695	3719.2
	4.23643	0	0	0			306.697	5178.74
	4.23865	0	0	0			306.698	6633.46
	4.24087	0	0	0			306.7	7400.16
	4.24309	0	0	0			306.702	6795.84
	4.24531	0	0	0			306.703	4439.13
	4.24753	0	0	0			306.705	1531.36
	4.24974	0	0	0			306.706	104.889
	4.25196	0	0	0			306.708	0
	4.25418	0	0	0			306.709	0
	4.2564	0	0	0			306.711	0
	4.25862	0	0	0			306.713	0
	4.26084	0	0	0			306.769	0
	4.26306	0	0	0			306.771	0
	4.26528	0	0	0			306.772	0
	4.2675	0	0	0			306.774	0
	4.26971	0	0	0			306.776	1637.66
	4.27193	0	0	0			306.777	2762.33
	4.27415	0	0	0			306.779	4219.31
	4.27637	0	0	0			306.781	4445.31
	4.27859	0	0	0			306.782	3703.76
	4.28081	0	0	0			306.784	3129.82
	4.28303	0	0	0			306.785	3308.01
	4.28525	0	0	0			306.787	3186.96
	4.28747	0	0	0			306.788	2479.46
	4.28969	0	0	0			306.79	1527.92
	4.2919	0	0	0			306.792	1543.06
	4.29412	0	0	0			306.793	1742.06
[truncated: 95,282 more rows]

## Sheet: Fig. 3b BLI
	BLI Compound 7 BLI response (nm)						BLI Compound 8 BLI response (nm)						BLI Compound 7 BLI response (nm)
	Time	100 nM	50 nM	25 nM	12.5 nM		Time	500 nM	250 nM	125 nM	62.5 nM		Time	2000 nM	1000 nM	500 nM	250 nM
	660	0.008437	-0.00056	0.005233	0.003803		420	0.003376	0.002731	0.001388	0.000157		0	0.013925	0.000222	-0.00739	-0.00289
	660.2	0.011001	0.000926	0.005399	0.004236		420.2	0.004167	0.002377	0.001385	0.000239		0.2	0.014266	0.000454	-0.00672	-0.00239
	660.4	0.013625	0.002569	0.005776	0.004722		420.4	0.004919	0.002193	0.001838	-1.2e-05		0.4	0.01476	0.000702	-0.00597	-0.00175
	660.6	0.016686	0.004221	0.0063	0.005198		420.6	0.005343	0.002386	0.001599	0.000122		0.6	0.015427	0.001273	-0.00526	-0.00085
	660.8	0.019907	0.006275	0.007081	0.005939		420.8	0.006051	0.002754	0.001364	-2.7e-05		0.8	0.016475	0.001902	-0.0047	2.24e-05
	661	0.023715	0.008531	0.007693	0.006367		421	0.00661	0.002882	0.001565	0.00027		1	0.017426	0.002381	-0.00384	0.000708
	661.2	0.028344	0.010397	0.008525	0.00704		421.2	0.007648	0.003405	0.001651	4.9e-05		1.2	0.018443	0.003081	-0.00327	0.001377
	661.4	0.03274	0.012266	0.00927	0.007647		421.4	0.008368	0.003895	0.001711	0.000362		1.4	0.019554	0.003716	-0.0025	0.001765
	661.6	0.037381	0.014527	0.010186	0.008294		421.6	0.009139	0.004303	0.001689	0.00053		1.6	0.020793	0.004581	-0.0022	0.002378
	661.8	0.04176	0.017018	0.010928	0.009372		421.8	0.009432	0.004932	0.00162	0.00029		1.8	0.022518	0.005232	-0.00167	0.002721
	662	0.046259	0.018764	0.011692	0.009986		422	0.009351	0.005652	0.002052	0.000172		2	0.024032	0.005634	-0.00122	0.002901
	662.2	0.050108	0.020748	0.012623	0.010743		422.2	0.009696	0.006364	0.002821	0.000214		2.2	0.025242	0.006357	-0.00093	0.003302
	662.4	0.054005	0.022919	0.013908	0.010799		422.4	0.010209	0.007625	0.002838	0.000668		2.4	0.026222	0.006688	-0.00045	0.003463
	662.6	0.057388	0.025017	0.014651	0.011213		422.6	0.01097	0.007881	0.003295	0.000714		2.6	0.027423	0.007012	0.000303	0.003533
	662.8	0.061002	0.026375	0.015477	0.011587		422.8	0.011615	0.00758	0.003724	0.000329		2.8	0.028	0.008164	0.000413	0.003422
	663	0.064233	0.027807	0.016166	0.011554		423	0.012127	0.007807	0.003894	-0.00019		3	0.029437	0.008733	0.001041	0.003709
	663.2	0.067536	0.029297	0.016845	0.01212		423.2	0.013285	0.008124	0.003985	0.0002		3.2	0.030462	0.009606	0.001614	0.003856
	663.4	0.071085	0.03117	0.017594	0.012223		423.4	0.014536	0.008616	0.00443	-2.9e-05		3.4	0.031872	0.010402	0.002176	0.004029
	663.6	0.074817	0.032391	0.018669	0.012757		423.6	0.015011	0.008768	0.004873	6.75e-05		3.6	0.033132	0.011017	0.002636	0.004149
	663.8	0.078962	0.034589	0.019831	0.012505		423.8	0.015824	0.008696	0.005532	1.01e-05		3.8	0.034138	0.011545	0.003012	0.00442
	664	0.082841	0.036441	0.021035	0.012959		424	0.01693	0.008713	0.00581	0.0005		4	0.034718	0.011579	0.003439	0.004279
	664.2	0.086794	0.037827	0.021588	0.013637		424.2	0.017626	0.008563	0.005756	0.001401		4.2	0.035081	0.011746	0.003672	0.004257
	664.4	0.089664	0.039333	0.02277	0.014115		424.4	0.018166	0.008607	0.006211	0.001799		4.4	0.035647	0.011978	0.00371	0.004141
	664.6	0.092901	0.040592	0.024014	0.014965		424.6	0.018788	0.009056	0.006069	0.002429		4.6	0.036221	0.012424	0.003904	0.004239
	664.8	0.095747	0.042096	0.024863	0.015653		424.8	0.01987	0.009304	0.006202	0.003034		4.8	0.03713	0.012781	0.003693	0.004401
	665	0.099136	0.043737	0.025226	0.015984		425	0.020197	0.009309	0.006452	0.003602		5	0.037687	0.012767	0.003968	0.004579
	665.2	0.10267	0.045093	0.026152	0.016652		425.2	0.020948	0.009878	0.005934	0.003879		5.2	0.038769	0.01299	0.003689	0.004601
	665.4	0.105556	0.046915	0.02679	0.016891		425.4	0.02116	0.010325	0.005971	0.004199		5.4	0.039445	0.013201	0.003539	0.004629
	665.6	0.108635	0.048338	0.027995	0.016938		425.6	0.02157	0.010512	0.005979	0.004142		5.6	0.040695	0.013499	0.003321	0.004757
	665.8	0.111417	0.050076	0.028703	0.017381		425.8	0.021432	0.010963	0.006162	0.003549		5.8	0.041741	0.01361	0.003477	0.005126
	666	0.114596	0.051303	0.029275	0.01784		426	0.021886	0.011552	0.006798	0.00368		6	0.042508	0.013648	0.003481	0.005376
	666.2	0.117249	0.053381	0.030119	0.01847		426.2	0.022616	0.011518	0.007116	0.003997		6.2	0.043096	0.013962	0.003576	0.005711
	666.4	0.120225	0.055162	0.031075	0.019257		426.4	0.022999	0.012326	0.006858	0.004079		6.4	0.043896	0.014412	0.003573	0.005695
	666.6	0.122837	0.056658	0.031281	0.019541		426.6	0.023898	0.012173	0.006985	0.003767		6.6	0.044529	0.014725	0.003965	0.005789
	666.8	0.125276	0.057985	0.031653	0.020254		426.8	0.024357	0.012483	0.007154	0.003288		6.8	0.045163	0.015638	0.004118	0.006035
	667	0.127445	0.059669	0.033143	0.020164		427	0.024572	0.012841	0.007428	0.003148		7	0.04614	0.016268	0.004671	0.00661
	667.2	0.130021	0.061433	0.034005	0.021337		427.2	0.026044	0.013246	0.007706	0.003618		7.2	0.046534	0.016965	0.005085	0.006998
	667.4	0.133253	0.062797	0.035104	0.021388		427.4	0.026423	0.013582	0.007828	0.003682		7.4	0.047061	0.017481	0.00582	0.007415
	667.6	0.135839	0.06422	0.036423	0.021805		427.6	0.026682	0.013801	0.007828	0.003714		7.6	0.047325	0.017984	0.005961	0.007696
	667.8	0.138553	0.065689	0.036963	0.022658		427.8	0.027345	0.013344	0.008042	0.003704		7.8	0.047619	0.01813	0.006175	0.007794
	668	0.14102	0.06713	0.038159	0.023956		428	0.028129	0.013546	0.008049	0.003847		8	0.047792	0.018393	0.006344	0.007772
	668.2	0.143472	0.068253	0.038754	0.024433		428.2	0.028644	0.013695	0.008214	0.003788		8.2	0.047948	0.018587	0.006923	0.007738
	668.4	0.145366	0.069472	0.039801	0.025386		428.4	0.029363	0.013873	0.00858	0.003719		8.4	0.048509	0.018741	0.007015	0.007589
	668.6	0.147765	0.070912	0.040575	0.026528		428.6	0.02986	0.014144	0.008651	0.003489		8.6	0.049317	0.019243	0.007319	0.007537
	668.8	0.149696	0.0724	0.040934	0.02716		428.8	0.030067	0.014467	0.008592	0.00358		8.8	0.050572	0.019662	0.007322	0.007575
	669	0.152455	0.074292	0.041733	0.02788		429	0.030346	0.014775	0.008395	0.003149		9	0.051201	0.019738	0.007458	0.007711
	669.2	0.155139	0.075497	0.042839	0.028164		429.2	0.030733	0.015328	0.008109	0.003208		9.2	0.052015	0.02005	0.007231	0.007656
	669.4	0.157653	0.076608	0.043577	0.027894		429.4	0.031075	0.015515	0.008658	0.003346		9.4	0.053	0.020467	0.00731	0.007595
	669.6	0.160374	0.077816	0.04449	0.028064		429.6	0.031619	0.015419	0.008553	0.00344		9.6	0.053955	0.020872	0.007495	0.007399
	669.8	0.16306	0.079777	0.044204	0.028566		429.8	0.031872	0.015843	0.008682	0.003244		9.8	0.054437	0.021006	0.00766	0.007731
	670	0.165395	0.081124	0.044393	0.029148		430	0.032017	0.016233	0.009078	0.00386		10	0.055335	0.020935	0.007892	0.00756
	670.2	0.167644	0.082842	0.045129	0.028892		430.2	0.032366	0.016341	0.009179	0.004069		10.2	0.055847	0.021459	0.008024	0.007217
	670.4	0.169757	0.084277	0.04584	0.028719		430.4	0.032813	0.017273	0.009499	0.003972		10.4	0.056339	0.022049	0.008222	0.007344
	670.6	0.171623	0.085374	0.046291	0.028133		430.6	0.033468	0.017298	0.00992	0.004029		10.6	0.057023	0.022176	0.008427	0.00779
	670.8	0.173388	0.086292	0.04731	0.028272		430.8	0.033079	0.01748	0.010372	0.004062		10.8	0.057727	0.022511	0.00861	0.008339
	671	0.175558	0.087472	0.048652	0.027945		431	0.03349	0.017859	0.010306	0.004347		11	0.057922	0.022707	0.008884	0.008387
	671.2	0.178212	0.088595	0.048854	0.028226		431.2	0.034561	0.017872	0.010361	0.004422		11.2	0.058236	0.022894	0.009441	0.008408
	671.4	0.18019	0.089411	0.049686	0.028431		431.4	0.035167	0.017752	0.010838	0.004852		11.4	0.058515	0.022998	0.009572	0.008345
	671.6	0.181752	0.090146	0.050565	0.029218		431.6	0.035136	0.018241	0.01124	0.004756		11.6	0.059013	0.023291	0.009503	0.008315
	671.8	0.183553	0.091102	0.051016	0.029483		431.8	0.035488	0.017973	0.011355	0.004918		11.8	0.059607	0.023517	0.009473	0.008289
	672	0.185791	0.092412	0.052227	0.029635		432	0.03566	0.018345	0.01169	0.004965		12	0.059987	0.023854	0.00989	0.0084
	672.2	0.187964	0.093683	0.053389	0.03023		432.2	0.035897	0.018952	0.01217	0.005228		12.2	0.060245	0.024027	0.010327	0.008351
	672.4	0.189434	0.095008	0.054223	0.031486		432.4	0.036432	0.018659	0.012747	0.005192		12.4	0.06124	0.024099	0.009984	0.008338
	672.6	0.191815	0.096478	0.055404	0.03251		432.6	0.036773	0.018602	0.013072	0.004853		12.6	0.062176	0.024653	0.010007	0.008384
	672.8	0.193794	0.097985	0.056252	0.03366		432.8	0.037428	0.018936	0.013508	0.005051		12.8	0.062775	0.025216	0.010188	0.008579
	673	0.196225	0.099	0.057679	0.034776		433	0.037872	0.019235	0.013859	0.004651		13	0.062895	0.025844	0.009987	0.00902
	673.2	0.198537	0.099807	0.058664	0.035315		433.2	0.038856	0.019504	0.014329	0.004699		13.2	0.063176	0.025912	0.009967	0.009356
	673.4	0.200716	0.101162	0.059308	0.036042		433.4	0.039598	0.019904	0.014686	0.004765		13.4	0.06413	0.026133	0.010014	0.009435
	673.6	0.203117	0.102398	0.060042	0.03714		433.6	0.040042	0.020266	0.014792	0.004807		13.6	0.064593	0.026392	0.009873	0.009112
	673.8	0.204904	0.103357	0.060379	0.037615		433.8	0.040399	0.020863	0.015159	0.005269		13.8	0.065318	0.026728	0.010036	0.009298
	674	0.206718	0.10391	0.061715	0.038363		434	0.040602	0.021355	0.014975	0.005688		14	0.066266	0.027044	0.010068	0.009109
	674.2	0.208759	0.105246	0.06242	0.038562		434.2	0.040944	0.021701	0.014737	0.005342		14.2	0.067048	0.027875	0.010172	0.009152
	674.4	0.210341	0.106239	0.062616	0.038538		434.4	0.041513	0.022273	0.014629	0.005577		14.4	0.067741	0.027743	0.010189	0.009554
	674.6	0.211862	0.107249	0.063248	0.038511		434.6	0.041748	0.022395	0.014218	0.005669		14.6	0.06868	0.027562	0.010581	0.009984
	674.8	0.21335	0.107897	0.064214	0.038404		434.8	0.042149	0.022496	0.014129	0.005199		14.8	0.069153	0.02765	0.010746	0.009863
	675	0.215446	0.109203	0.064551	0.038374		435	0.043096	0.023167	0.01449	0.004866		15	0.069563	0.027833	0.011113	0.009775
	675.2	0.217297	0.109982	0.064148	0.038703		435.2	0.043535	0.023523	0.014561	0.005072		15.2	0.070513	0.028259	0.011568	0.009709
	675.4	0.218288	0.111171	0.064542	0.03927		435.4	0.043724	0.024133	0.014643	0.00541		15.4	0.070845	0.028243	0.01161	0.009575
	675.6	0.219904	0.112199	0.064947	0.039398		435.6	0.043542	0.024642	0.014377	0.005456		15.6	0.071794	0.028946	0.011884	0.009707
	675.8	0.221209	0.113747	0.065187	0.039288		435.8	0.043609	0.024445	0.013805	0.005879		15.8	0.072581	0.029255	0.012119	0.009826
	676	0.223356	0.115003	0.06562	0.039952		436	0.043711	0.024836	0.013889	0.006547		16	0.072942	0.029366	0.012858	0.009827
	676.2	0.224541	0.115947	0.066139	0.040566		436.2	0.043796	0.024988	0.014271	0.006642		16.2	0.073081	0.029633	0.012732	0.009939
	676.4	0.225906	0.116856	0.066492	0.041484		436.4	0.044286	0.024788	0.014427	0.006204		16.4	0.07376	0.030071	0.012585	0.009965
	676.6	0.22794	0.117498	0.067112	0.04178		436.6	0.044772	0.024785	0.014433	0.006109		16.6	0.07406	0.030413	0.01274	0.01027
	676.8	0.22986	0.118354	0.06774	0.042666		436.8	0.04532	0.025486	0.014891	0.005884		16.8	0.073549	0.031046	0.012896	0.010391
	677	0.231526	0.11856	0.069017	0.043172		437	0.045898	0.025617	0.014863	0.005378		17	0.073474	0.031112	0.013027	0.01065
	677.2	0.232958	0.119555	0.070077	0.043635		437.2	0.047072	0.025683	0.01507	0.005177		17.2	0.073625	0.030898	0.013089	0.010616
	677.4	0.234032	0.120356	0.071367	0.044791		437.4	0.047414	0.025974	0.014918	0.005208		17.4	0.074084	0.031357	0.01278	0.010755
	677.6	0.235735	0.120991	0.072675	0.045541		437.6	0.047699	0.025991	0.014983	0.005638		17.6	0.07452	0.031678	0.013119	0.010315
	677.8	0.237151	0.121383	0.073833	0.046131		437.8	0.048221	0.026131	0.014724	0.005477		17.8	0.075073	0.031727	0.013131	0.01052
	678	0.23883	0.122131	0.075245	0.046977		438	0.048416	0.026059	0.014377	0.005359		18	0.075496	0.032125	0.013291	0.010628
	678.2	0.240002	0.123413	0.075886	0.046943		438.2	0.04833	0.026144	0.014556	0.005658		18.2	0.075821	0.032438	0.013246	0.010716
	678.4	0.240867	0.124469	0.076598	0.047159		438.4	0.049135	0.026257	0.014796	0.005697		18.4	0.076337	0.032153	0.013329	0.010589
	678.6	0.242413	0.125708	0.077884	0.047159		438.6	0.049119	0.026338	0.014935	0.005635		18.6	0.076866	0.032221	0.013537	0.010904
	678.8	0.243617	0.12699	0.078435	0.047593		438.8	0.049566	0.026118	0.015621	0.005687		18.8	0.077338	0.032387	0.013276	0.01091
	679	0.245005	0.128528	0.078312	0.048074		439	0.049843	0.026656	0.016233	0.006003		19	0.078056	0.032646	0.013417	0.011171
	679.2	0.246054	0.130092	0.078177	0.048451		439.2	0.050066	0.026629	0.016354	0.006107		19.2	0.078565	0.033	0.013468	0.011098
	679.4	0.247499	0.131344	0.078279	0.049011		439.4	0.049842	0.026289	0.01644	0.006523		19.4	0.078746	0.033189	0.013644	0.011059
	679.6	0.249825	0.132721	0.078426	0.049242		439.6	0.049692	0.026397	0.016822	0.006498		19.6	0.07955	0.033704	0.013958	0.011406
	679.8	0.251152	0.133952	0.078805	0.049727		439.8	0.049603	0.026949	0.017013	0.007079		19.8	0.079669	0.033799	0.014436	0.011443
	680	0.25298	0.134747	0.079144	0.050494		440	0.049511	0.027119	0.017348	0.007479		20	0.08006	0.03397	0.014754	0.01155
	680.2	0.253968	0.135698	0.079788	0.050877		440.2	0.049341	0.027608	0.017586	0.007056		20.2	0.080236	0.034224	0.014534	0.011877
	680.4	0.25567	0.137018	0.080138	0.051473		440.4	0.050009	0.028092	0.017627	0.006966		20.4	0.080683	0.034322	0.014603	0.012027
	680.6	0.257182	0.138151	0.080522	0.051466		440.6	0.050498	0.028163	0.017362	0.00723		20.6	0.080818	0.034417	0.01494	0.012517
	680.8	0.25844	0.139128	0.081199	0.051865		440.8	0.051175	0.029161	0.017875	0.006804		20.8	0.080752	0.03481	0.015359	0.012545
	681	0.259527	0.139889	0.081974	0.052513		441	0.052185	0.029392	0.017618	0.006857		21	0.081534	0.035125	0.015623	0.012468
	681.2	0.260555	0.140637	0.083127	0.053239		441.2	0.052329	0.029944	0.017539	0.007265		21.2	0.081983	0.035444	0.015983	0.012318
	681.4	0.261821	0.141174	0.083891	0.053739		441.4	0.052948	0.030199	0.017528	0.007679		21.4	0.082213	0.035817	0.015847	0.012373
	681.6	0.263302	0.141822	0.084222	0.053917		441.6	0.053016	0.030562	0.017426	0.008066		21.6	0.08305	0.036202	0.016595	0.012196
	681.8	0.264434	0.142211	0.084642	0.054552		441.8	0.053437	0.030888	0.017283	0.008118		21.8	0.083578	0.036318	0.016503	0.012659
	682	0.265531	0.142951	0.085716	0.054884		442	0.05401	0.030759	0.017385	0.008906		22	0.08386	0.037081	0.017126	0.012779
	682.2	0.266395	0.143824	0.086155	0.054803		442.2	0.054494	0.031263	0.017193	0.009329		22.2	0.084677	0.037465	0.016623	0.012731
	682.4	0.267373	0.144391	0.086494	0.054806		442.4	0.055372	0.030869	0.017371	0.008944		22.4	0.085416	0.037767	0.016641	0.013067
	682.6	0.269105	0.144695	0.086948	0.054167		442.6	0.055564	0.030469	0.017559	0.009701		22.6	0.085776	0.037721	0.016593	0.012984
	682.8	0.26966	0.145211	0.087218	0.055365		442.8	0.056096	0.030198	0.017763	0.010366		22.8	0.086513	0.037983	0.016513	0.012999
	683	0.270841	0.145965	0.087195	0.055813		443	0.05645	0.030149	0.018232	0.009796		23	0.087141	0.038471	0.016718	0.013318
	683.2	0.272431	0.146854	0.087501	0.056134		443.2	0.056466	0.029814	0.017996	0.009567		23.2	0.087423	0.038782	0.017174	0.013337
	683.4	0.274133	0.147462	0.087845	0.056521		443.4	0.056235	0.029827	0.017845	0.00965		23.4	0.088113	0.038995	0.017512	0.013269
	683.6	0.27577	0.148454	0.089049	0.056806		443.6	0.056151	0.030411	0.018129	0.008583		23.6	0.088542	0.039211	0.018123	0.013317
	683.8	0.276919	0.148966	0.089929	0.057568		443.8	0.056054	0.030681	0.018855	0.008638		23.8	0.088702	0.039502	0.018578	0.013407
	684	0.278484	0.149273	0.090538	0.058373		444	0.056218	0.031166	0.018926	0.008656		24	0.089276	0.039515	0.018908	0.013489
	684.2	0.279648	0.150623	0.091547	0.059065		444.2	0.05671	0.031729	0.018953	0.007982		24.2	0.089322	0.039296	0.018742	0.013648
	684.4	0.281092	0.151807	0.092296	0.059441		444.4	0.057307	0.032281	0.019077	0.00796		24.4	0.089752	0.039271	0.019095	0.013734
	684.6	0.281929	0.152403	0.09341	0.060014		444.6	0.057682	0.032467	0.019027	0.007436		24.6	0.090056	0.039408	0.019433	0.013505
	684.8	0.282702	0.152761	0.093779	0.060856		444.8	0.058158	0.033091	0.019495	0.007449		24.8	0.090449	0.039705	0.019234	0.013425
	685	0.284521	0.153927	0.094334	0.061451		445	0.058595	0.033551	0.019496	0.007731		25	0.090447	0.039639	0.018932	0.013288
	685.2	0.285278	0.154471	0.094925	0.061706		445.2	0.058477	0.03393	0.019201	0.008017		25.2	0.090557	0.039796	0.01902	0.012965
	685.4	0.286384	0.155532	0.095139	0.061818		445.4	0.058713	0.034166	0.019853	0.007753		25.4	0.09063	0.040032	0.018637	0.012775
	685.6	0.287481	0.156393	0.095356	0.06224		445.6	0.058938	0.035004	0.019555	0.007539		25.6	0.091249	0.040454	0.018838	0.013212
	685.8	0.28865	0.156788	0.095499	0.062944		445.8	0.059962	0.034957	0.01976	0.007722		25.8	0.091159	0.040511	0.018893	0.013208
	686	0.290091	0.15768	0.096028	0.063101		446	0.060635	0.034797	0.019949	0.008519		26	0.091384	0.041062	0.018717	0.013283
	686.2	0.291029	0.158503	0.096297	0.063382		446.2	0.061243	0.034906	0.019983	0.008776		26.2	0.091796	0.041711	0.018047	0.013247
	686.4	0.292051	0.159349	0.096848	0.063398		446.4	0.061774	0.034122	0.020612	0.00953		26.4	0.092033	0.04193	0.018359	0.013209
	686.6	0.293078	0.160173	0.097593	0.064154		446.6	0.062134	0.033844	0.020941	0.010249		26.6	0.092389	0.041974	0.018555	0.013142
	686.8	0.293453	0.161143	0.097889	0.065252		446.8	0.062465	0.034249	0.020915	0.010894		26.8	0.093459	0.042438	0.018663	0.013671
	687	0.294505	0.161996	0.0982	0.064761		447	0.062858	0.034258	0.020915	0.010602		27	0.094236	0.042936	0.018615	0.013949
	687.2	0.295587	0.162753	0.09917	0.06428		447.2	0.063021	0.034244	0.021079	0.010651		27.2	0.094508	0.043187	0.01899	0.013708
	687.4	0.296947	0.163113	0.099779	0.06401		447.4	0.063262	0.034598	0.021486	0.010463		27.4	0.09504	0.043874	0.019329	0.013594
	687.6	0.298064	0.163762	0.100657	0.064139		447.6	0.062812	0.034992	0.022169	0.010235		27.6	0.095617	0.044139	0.019916	0.013583
	687.8	0.299336	0.164278	0.101026	0.064424		447.8	0.063256	0.035127	0.022735	0.010817		27.8	0.096227	0.044469	0.020484	0.013583
	688	0.300539	0.16522	0.102073	0.064894		448	0.063065	0.035703	0.022805	0.010788		28	0.096659	0.044533	0.020735	0.013444
	688.2	0.301134	0.166198	0.103218	0.065118		448.2	0.062641	0.035672	0.022922	0.010555		28.2	0.097231	0.045047	0.020533	0.013398
	688.4	0.301516	0.166461	0.10405	0.064996		448.4	0.06231	0.0361	0.022566	0.010362		28.4	0.097826	0.045327	0.020772	0.01379
	688.6	0.301832	0.167008	0.104781	0.065283		448.6	0.062555	0.035711	0.02237	0.009783		28.6	0.098538	0.045836	0.020918	0.013619
	688.8	0.302513	0.167596	0.104991	0.065327		448.8	0.062379	0.036247	0.021815	0.009836		28.8	0.098587	0.04631	0.020932	0.013657
	689	0.303192	0.168526	0.105658	0.065439		449	0.062947	0.036702	0.021871	0.009478		29	0.098734	0.046399	0.020821	0.013477
	689.2	0.303798	0.168998	0.106147	0.066238		449.2	0.062868	0.036927	0.022022	0.008788		29.2	0.099374	0.046822	0.020958	0.013193
	689.4	0.305373	0.170037	0.106707	0.066417		449.4	0.063028	0.03726	0.022607	0.008217		29.4	0.09985	0.046983	0.021312	0.013104
	689.6	0.306504	0.170719	0.107127	0.067172		449.6	0.06373	0.037778	0.02213	0.007805		29.6	0.10037	0.046943	0.021745	0.013439
	689.8	0.307328	0.171317	0.10751	0.06818		449.8	0.064154	0.037516	0.022374	0.008684		29.8	0.100385	0.047028	0.022024	0.013442
	690	0.308332	0.17269	0.107715	0.068798		450	0.064597	0.037812	0.022545	0.008662		30	0.100773	0.047472	0.022371	0.01382
	690.2	0.308015	0.173175	0.108373	0.069439		450.2	0.065001	0.03787	0.022472	0.00855		30.2	0.100888	0.047752	0.023	0.013941
	690.4	0.308401	0.174259	0.108579	0.06954		450.4	0.06592	0.038043	0.022461	0.009408		30.4	0.10125	0.047843	0.023279	0.014324
	690.6	0.309111	0.174772	0.109157	0.0705		450.6	0.066687	0.038603	0.022354	0.00979		30.6	0.101809	0.047346	0.023198	0.015022
	690.8	0.310195	0.17537	0.109451	0.070331		450.8	0.067274	0.03954	0.022	0.009826		30.8	0.102537	0.04741	0.023239	0.015289
	691	0.311328	0.176457	0.109974	0.070275		451	0.067879	0.0396	0.022098	0.010263		31	0.103055	0.04755	0.023348	0.015294
	691.2	0.312749	0.177182	0.110285	0.070458		451.2	0.068027	0.039761	0.022593	0.010274		31.2	0.103127	0.04716	0.023766	0.015323
	691.4	0.314374	0.177933	0.110357	0.070521		451.4	0.068639	0.039882	0.022587	0.010221		31.4	0.103265	0.047151	0.024086	0.015552
	691.6	0.315147	0.178895	0.110632	0.070517		451.6	0.068532	0.040178	0.022808	0.010344		31.6	0.104045	0.046836	0.024276	0.015535
	691.8	0.316166	0.17997	0.110616	0.070808		451.8	0.068454	0.040335	0.022744	0.009832		31.8	0.104159	0.046783	0.024493	0.015082
	692	0.316968	0.180771	0.110835	0.07107		452	0.068149	0.040464	0.022817	0.009572		32	0.104363	0.046893	0.024199	0.015338
	692.2	0.317468	0.181124	0.111141	0.071173		452.2	0.067822	0.040612	0.022505	0.009423		32.2	0.10477	0.047256	0.024101	0.015573
	692.4	0.318235	0.181923	0.111329	0.0711		452.4	0.068273	0.040933	0.022061	0.009229		32.4	0.10509	0.047152	0.0243	0.015965
	692.6	0.319538	0.182423	0.11196	0.071162		452.6	0.068551	0.040779	0.022191	0.00963		32.6	0.105558	0.047622	0.024177	0.015635
	692.8	0.32044	0.182921	0.111829	0.071482		452.8	0.068951	0.041165	0.022266	0.010129		32.8	0.105841	0.047845	0.023904	0.015222
	693	0.321343	0.183549	0.112768	0.072438		453	0.069671	0.040824	0.023593	0.010444		33	0.106348	0.048143	0.023707	0.015254
	693.2	0.323156	0.184171	0.113114	0.072884		453.2	0.069573	0.040642	0.024102	0.010086		33.2	0.106935	0.048575	0.023718	0.015196
	693.4	0.324648	0.184343	0.114201	0.072662		453.4	0.07009	0.040489	0.024424	0.010484		33.4	0.107481	0.048987	0.023923	0.015058
	693.6	0.324981	0.184721	0.114584	0.073867		453.6	0.069653	0.040051	0.02443	0.010949		33.6	0.108148	0.049301	0.023999	0.015306
	693.8	0.325213	0.185019	0.115108	0.074157		453.8	0.069687	0.039428	0.025141	0.011225		33.8	0.108568	0.050086	0.024445	0.01556
	694	0.325497	0.185141	0.115434	0.074367		454	0.070302	0.039596	0.025771	0.010874		34	0.109058	0.050802	0.025094	0.015746
	694.2	0.325729	0.185161	0.116094	0.074933		454.2	0.070417	0.039508	0.025811	0.011398		34.2	0.109117	0.051383	0.02505	0.016271
	694.4	0.326726	0.185646	0.116717	0.075025		454.4	0.071349	0.039991	0.025908	0.011804		34.4	0.109707	0.051865	0.024855	0.016601
	694.6	0.32814	0.185933	0.117413	0.075548		454.6	0.071286	0.039874	0.025978	0.012124		34.6	0.109875	0.052029	0.024862	0.016592
	694.8	0.329238	0.18663	0.117763	0.075378		454.8	0.071721	0.040137	0.026206	0.011614		34.8	0.110349	0.052798	0.025025	0.016749
	695	0.330293	0.188131	0.118702	0.075908		455	0.07193	0.039573	0.026316	0.011969		35	0.110603	0.05307	0.025148	0.016695
	695.2	0.33154	0.188835	0.119353	0.076504		455.2	0.072111	0.039698	0.02669	0.011549		35.2	0.110411	0.052877	0.024861	0.01689
	695.4	0.332244	0.18999	0.119901	0.076442		455.4	0.072883	0.039655	0.026591	0.011555		35.4	0.111091	0.053058	0.024984	0.01646
	695.6	0.33278	0.190969	0.120235	0.077201		455.6	0.072987	0.040007	0.026488	0.011415		35.6	0.111855	0.05339	0.025256	0.016243
	695.8	0.333318	0.191856	0.120494	0.077772		455.8	0.073473	0.040221	0.026222	0.011194		35.8	0.111995	0.053322	0.025259	0.016062
	696	0.334015	0.19269	0.121157	0.078135		456	0.074322	0.040609	0.026184	0.011448		36	0.112297	0.053336	0.025015	0.016378
	696.2	0.335047	0.193659	0.122057	0.079079		456.2	0.074685	0.041239	0.026137	0.011631		36.2	0.112646	0.053097	0.02524	0.016422
	696.4	0.335765	0.1945	0.122357	0.079486		456.4	0.075389	0.041956	0.026204	0.0123		36.4	0.113022	0.053098	0.025436	0.016366
	696.6	0.337301	0.194793	0.123174	0.08017		456.6	0.076044	0.042566	0.026388	0.012953		36.6	0.113305	0.053414	0.025436	0.016115
	696.8	0.337443	0.195487	0.123165	0.081191		456.8	0.077047	0.043036	0.026795	0.013019		36.8	0.113802	0.053622	0.025499	0.015872
	697	0.337936	0.195831	0.123946	0.08203		457	0.077656	0.043301	0.026527	0.013145		37	0.113929	0.053873	0.025819	0.015837
	697.2	0.338777	0.195941	0.123965	0.082468		457.2	0.077645	0.043914	0.02598	0.012777		37.2	0.114179	0.054363	0.02571	0.015897
	697.4	0.339528	0.195949	0.125034	0.082534		457.4	0.078303	0.044271	0.026283	0.013452		37.4	0.114614	0.054573	0.025932	0.015677
	697.6	0.340308	0.196351	0.1249	0.083231		457.6	0.078151	0.044726	0.026686	0.013659		37.6	0.115257	0.054981	0.026559	0.016182
	697.8	0.34116	0.195966	0.125226	0.083428		457.8	0.07869	0.045358	0.027075	0.013794		37.8	0.115543	0.055113	0.026955	0.016575
	698	0.342107	0.195655	0.125071	0.083972		458	0.078715	0.045819	0.027073	0.013708		38	0.115812	0.055223	0.027216	0.016655
	698.2	0.343396	0.196107	0.125196	0.083989		458.2	0.078565	0.046074	0.02683	0.013975		38.2	0.116035	0.05576	0.027227	0.016965
	698.4	0.343753	0.196559	0.12515	0.083514		458.4	0.07851	0.046339	0.026838	0.014387		38.4	0.116196	0.055936	0.02765	0.016794
	698.6	0.344973	0.196881	0.125109	0.083413		458.6	0.078337	0.045761	0.026749	0.014293		38.6	0.116164	0.056156	0.028021	0.017232
	698.8	0.345941	0.197839	0.125437	0.083284		458.8	0.078246	0.045849	0.027002	0.013889		38.8	0.116651	0.056205	0.028051	0.017694
	699	0.346623	0.198713	0.126253	0.083535		459	0.078195	0.04569	0.027098	0.014129		39	0.116949	0.056224	0.028477	0.017632
	699.2	0.347403	0.199041	0.126808	0.083928		459.2	0.078204	0.045893	0.027367	0.014757		39.2	0.117452	0.056164	0.028635	0.018023
	699.4	0.347809	0.200061	0.12712	0.08369		459.4	0.078359	0.04602	0.027247	0.014483		39.4	0.118382	0.056445	0.029073	0.017894
	699.6	0.348423	0.200694	0.127498	0.084156		459.6	0.078173	0.046011	0.026999	0.014303		39.6	0.1185	0.057014	0.029503	0.018154
	699.8	0.348873	0.200821	0.128229	0.083921		459.8	0.078162	0.045962	0.027067	0.014209		39.8	0.118568	0.057021	0.029306	0.018038
	700	0.34936	0.201814	0.12908	0.084431		460	0.078006	0.045932	0.027563	0.013785		40	0.11851	0.056904	0.029099	0.018082
	700.2	0.349706	0.202716	0.130295	0.085327		460.2	0.078112	0.046273	0.027714	0.014149		40.2	0.119055	0.057253	0.029049	0.018069
	700.4	0.349845	0.203694	0.130371	0.085554		460.4	0.078155	0.046476	0.02786	0.014097		40.4	0.119239	0.05769	0.02911	0.01802
	700.6	0.350353	0.20448	0.131145	0.085801		460.6	0.078436	0.046119	0.027951	0.01324		40.6	0.119381	0.058259	0.028876	0.018158
	700.8	0.349808	0.205003	0.131391	0.086856		460.8	0.079028	0.045848	0.028038	0.012618		40.8	0.119684	0.058742	0.028262	0.018157
	701	0.350014	0.205843	0.131917	0.086976		461	0.079036	0.046047	0.027541	0.012471		41	0.119554	0.05914	0.028418	0.018245
	701.2	0.350431	0.206158	0.132199	0.087152		461.2	0.079432	0.0459	0.027645	0.01219		41.2	0.119712	0.059704	0.028202	0.018389
	701.4	0.35109	0.206425	0.132879	0.08695		461.4	0.080291	0.045861	0.028172	0.012531		41.4	0.119924	0.060031	0.028189	0.018295
	701.6	0.351565	0.206828	0.132899	0.087509		461.6	0.079984	0.045799	0.028182	0.012983		41.6	0.120516	0.060265	0.028118	0.018433
	701.8	0.352272	0.206741	0.133167	0.087884		461.8	0.079866	0.045534	0.027954	0.013076		41.8	0.120661	0.06037	0.027771	0.018403
	702	0.35301	0.206875	0.133454	0.088397		462	0.079882	0.045736	0.027528	0.012612		42	0.120689	0.060556	0.027856	0.018243
	702.2	0.354105	0.207483	0.133672	0.088406		462.2	0.080102	0.045752	0.027732	0.013596		42.2	0.120748	0.060916	0.027939	0.018323
	702.4	0.354598	0.208022	0.133842	0.088778		462.4	0.079855	0.04498	0.027539	0.013707		42.4	0.120769	0.060754	0.028027	0.018724
	702.6	0.356262	0.208415	0.134448	0.089534		462.6	0.080305	0.044486	0.027622	0.013628		42.6	0.120928	0.0607	0.027908	0.019518
	702.8	0.357385	0.209072	0.134994	0.089818		462.8	0.080225	0.044804	0.028084	0.014118		42.8	0.120964	0.060445	0.027832	0.019416
	703	0.357884	0.209317	0.136027	0.090138		463	0.080832	0.045644	0.028588	0.014495		43	0.121205	0.06029	0.028123	0.019528
	703.2	0.359163	0.209881	0.136434	0.090155		463.2	0.080935	0.045953	0.02894	0.014525		43.2	0.121452	0.060332	0.028237	0.019875
	703.4	0.360174	0.210569	0.137332	0.090381		463.4	0.080862	0.04654	0.029361	0.013988		43.4	0.121757	0.060714	0.028483	0.019613
	703.6	0.361211	0.210188	0.137676	0.091072		463.6	0.08098	0.046927	0.029314	0.014019		43.6	0.122291	0.060968	0.028188	0.01959
	703.8	0.362167	0.210045	0.138524	0.091315		463.8	0.081135	0.047022	0.029984	0.013964		43.8	0.122886	0.060968	0.027996	0.019902
	704	0.362599	0.210718	0.139853	0.091716		464	0.081979	0.047528	0.030492	0.013982		44	0.123409	0.060921	0.028167	0.020071
	704.2	0.363339	0.211671	0.140969	0.092514		464.2	0.082523	0.047654	0.030722	0.014511		44.2	0.124348	0.061676	0.028559	0.020283
	704.4	0.363897	0.211983	0.140474	0.093039		464.4	0.082326	0.047893	0.03089	0.014333		44.4	0.124693	0.062049	0.029434	0.020508
	704.6	0.364206	0.212069	0.141393	0.093198		464.6	0.082653	0.048003	0.031258	0.014054		44.6	0.125231	0.062355	0.02971	0.020621
	704.8	0.364177	0.212267	0.141745	0.093703		464.8	0.083307	0.048404	0.031554	0.01408		44.8	0.125897	0.06257	0.029868	0.020535
	705	0.364331	0.213005	0.142086	0.093186		465	0.083449	0.048738	0.03146	0.01394		45	0.126004	0.062987	0.030498	0.020355
	705.2	0.364594	0.213352	0.142028	0.093367		465.2	0.084212	0.04865	0.031781	0.013999		45.2	0.12625	0.063347	0.030717	0.019921
	705.4	0.364896	0.2134	0.142406	0.093357		465.4	0.084762	0.049075	0.031943	0.01365		45.4	0.126339	0.063176	0.031199	0.019694
	705.6	0.365629	0.214105	0.142509	0.093065		465.6	0.085266	0.049682	0.031594	0.0141		45.6	0.127174	0.062874	0.031382	0.01979
	705.8	0.36615	0.214311	0.142329	0.093398		465.8	0.085422	0.049744	0.031726	0.013834		45.8	0.127134	0.062948	0.031526	0.019645
	706	0.366323	0.215211	0.142115	0.09406		466	0.085619	0.050041	0.031307	0.01421		46	0.127367	0.063143	0.031615	0.019628
	706.2	0.367165	0.216007	0.14225	0.094508		466.2	0.085411	0.049469	0.031685	0.014491		46.2	0.127547	0.063259	0.031548	0.019864
	706.4	0.367774	0.216895	0.142783	0.094814		466.4	0.085624	0.049338	0.03155	0.014747		46.4	0.127438	0.063485	0.031514	0.019928
	706.6	0.369167	0.217746	0.143162	0.09513		466.6	0.085788	0.049656	0.031513	0.015453		46.6	0.127788	0.063434	0.031232	0.019748
	706.8	0.37044	0.218673	0.143334	0.094748		466.8	0.085565	0.050139	0.031721	0.015216		46.8	0.127984	0.06339	0.030922	0.019556
	707	0.370805	0.219192	0.143735	0.095145		467	0.085923	0.050231	0.031777	0.015108		47	0.128389	0.06332	0.030699	0.019477
	707.2	0.371612	0.219923	0.143905	0.095441		467.2	0.086085	0.049672	0.031877	0.015339		47.2	0.129236	0.063685	0.030918	0.019481
	707.4	0.372432	0.220061	0.1449	0.09626		467.4	0.086374	0.049493	0.031362	0.015411		47.4	0.12976	0.064193	0.030816	0.019506
	707.6	0.373424	0.220291	0.144557	0.096704		467.6	0.086965	0.049173	0.031347	0.015575		47.6	0.130512	0.064519	0.030449	0.01965
	707.8	0.374005	0.220464	0.145628	0.096718		467.8	0.087144	0.048744	0.031411	0.016017		47.8	0.130614	0.064762	0.030503	0.019724
	708	0.37527	0.221227	0.146919	0.096867		468	0.087444	0.049116	0.031122	0.016104		48	0.130543	0.064888	0.030917	0.019381
	708.2	0.375793	0.221695	0.147347	0.098013		468.2	0.08712	0.048971	0.031035	0.016814		48.2	0.130958	0.065448	0.030959	0.019673
	708.4	0.376133	0.221573	0.14756	0.098101		468.4	0.086807	0.049573	0.031008	0.016858		48.4	0.13142	0.065684	0.031099	0.019979
	708.6	0.377114	0.222142	0.148423	0.097614		468.6	0.087277	0.050033	0.031383	0.016746		48.6	0.131572	0.065898	0.031099	0.019933
	708.8	0.37758	0.222692	0.148885	0.097836		468.8	0.087183	0.05029	0.031988	0.016472		48.8	0.131661	0.06626	0.031272	0.020081
	709	0.378335	0.22291	0.149462	0.098167		469	0.087256	0.050575	0.032008	0.016202		49	0.131696	0.066647	0.031696	0.020202
	709.2	0.378974	0.22355	0.149779	0.098435		469.2	0.087637	0.050907	0.032649	0.015906		49.2	0.132227	0.066583	0.03187	0.020213
	709.4	0.37939	0.223439	0.150246	0.098516		469.4	0.088124	0.051455	0.032425	0.01615		49.4	0.132485	0.066411	0.032506	0.020353
	709.6	0.379882	0.224196	0.150436	0.098849		469.6	0.08834	0.052013	0.03279	0.01638		49.6	0.133209	0.066296	0.032183	0.020355
	709.8	0.379972	0.2243	0.150836	0.099402		469.8	0.088027	0.052251	0.032991	0.016303		49.8	0.133558	0.066666	0.032128	0.020156
	710	0.380752	0.225084	0.151083	0.099807		470	0.088035	0.053148	0.032997	0.016572		50	0.133853	0.06685	0.032368	0.019948
	710.2	0.381603	0.22543	0.151464	0.100919		470.2	0.087723	0.053734	0.033423	0.016099		50.2	0.133816	0.067075	0.032134	0.020078
	710.4	0.382336	0.226002	0.151733	0.101155		470.4	0.088084	0.054611	0.033539	0.016037		50.4	0.13375	0.067233	0.032467	0.019964
	710.6	0.383346	0.226786	0.152184	0.101774		470.6	0.087846	0.054725	0.033312	0.015769		50.6	0.134381	0.067017	0.032199	0.019933
	710.8	0.383727	0.227472	0.152032	0.1021		470.8	0.088375	0.05484	0.033774	0.0155		50.8	0.134468	0.067136	0.031839	0.020228
	711	0.382813	0.228033	0.152377	0.10301		471	0.089146	0.054702	0.033666	0.015903		51	0.134882	0.06762	0.03179	0.020194
	711.2	0.383568	0.228571	0.152863	0.102801		471.2	0.089626	0.054758	0.03335	0.01631		51.2	0.135315	0.068078	0.031973	0.020206
	711.4	0.384428	0.228899	0.153072	0.103348		471.4	0.090437	0.054728	0.033439	0.01639		51.4	0.135127	0.068449	0.032226	0.020411
	711.6	0.38542	0.22933	0.153296	0.102897		471.6	0.090916	0.054896	0.033609	0.016655		51.6	0.135258	0.068521	0.032094	0.020529
	711.8	0.385426	0.229909	0.153941	0.102767		471.8	0.09113	0.054853	0.033503	0.016902		51.8	0.134837	0.068265	0.032066	0.020392
	712	0.385687	0.230954	0.154422	0.103195		472	0.091104	0.055289	0.033443	0.01732		52	0.135183	0.068076	0.032367	0.020668
	712.2	0.385354	0.231343	0.154189	0.103334		472.2	0.091769	0.054802	0.033372	0.01748		52.2	0.135433	0.068386	0.03231	0.02135
	712.4	0.386325	0.231976	0.15471	0.102631		472.4	0.091913	0.05463	0.033247	0.017353		52.4	0.135501	0.068569	0.032607	0.021632
	712.6	0.387107	0.232766	0.154644	0.102599		472.6	0.092019	0.054951	0.033435	0.017834		52.6	0.135618	0.068837	0.032694	0.021713
	712.8	0.387105	0.232663	0.155315	0.102762		472.8	0.091635	0.054617	0.033714	0.018466		52.8	0.136317	0.068913	0.03311	0.022107
	713	0.387567	0.232604	0.155925	0.102767		473	0.09124	0.054482	0.033593	0.018356		53	0.136798	0.069108	0.033591	0.022386
	713.2	0.387885	0.23344	0.156235	0.102583		473.2	0.091691	0.054414	0.033982	0.018781		53.2	0.137383	0.069345	0.033949	0.022422
	713.4	0.38866	0.233329	0.156739	0.102753		473.4	0.091514	0.053839	0.034232	0.018875		53.4	0.137444	0.069269	0.034307	0.022322
	713.6	0.389385	0.233634	0.156753	0.102852		473.6	0.091692	0.053689	0.034559	0.018728		53.6	0.13802	0.069251	0.034342	0.022262
	713.8	0.38953	0.233865	0.156906	0.102982		473.8	0.091755	0.053724	0.034281	0.019128		53.8	0.138411	0.069706	0.034549	0.022218
	714	0.390499	0.234743	0.156964	0.103696		474	0.091601	0.053918	0.034513	0.018799		54	0.138619	0.069855	0.034867	0.021932
	714.2	0.390948	0.235395	0.157177	0.104252		474.2	0.09153	0.053548	0.03448	0.018528		54.2	0.138556	0.07032	0.034347	0.022576
	714.4	0.391499	0.235477	0.157536	0.104349		474.4	0.091969	0.053541	0.034589	0.018103		54.4	0.139015	0.070415	0.03473	0.022649
	714.6	0.39157	0.235969	0.157538	0.105099		474.6	0.092293	0.053634	0.034787	0.018501		54.6	0.138958	0.070875	0.034806	0.022808
	714.8	0.391837	0.236571	0.157752	0.105489		474.8	0.092665	0.054252	0.035229	0.018576		54.8	0.139348	0.071267	0.034292	0.022816
	715	0.392011	0.23689	0.158409	0.106435		475	0.093093	0.054559	0.034943	0.018522		55	0.139857	0.071761	0.034451	0.022727
	715.2	0.393558	0.237288	0.159114	0.107069		475.2	0.093006	0.055216	0.034597	0.018057		55.2	0.139908	0.071903	0.034687	0.022742
	715.4	0.394233	0.237733	0.159159	0.107948		475.4	0.093765	0.055821	0.035093	0.018254		55.4	0.140225	0.072243	0.035059	0.022782
	715.6	0.39463	0.238036	0.159218	0.107959		475.6	0.093669	0.056297	0.034498	0.017814		55.6	0.140351	0.072449	0.034818	0.022733
	715.8	0.394073	0.238634	0.159057	0.108628		475.8	0.093769	0.056574	0.034717	0.017234		55.8	0.140552	0.072391	0.034655	0.022506
	716	0.394637	0.238716	0.159695	0.109186		476	0.093873	0.056955	0.034605	0.017216		56	0.140981	0.072639	0.034833	0.022491
	716.2	0.395279	0.238493	0.160273	0.109102		476.2	0.094554	0.057259	0.03448	0.016971		56.2	0.140847	0.07282	0.034811	0.022387
	716.4	0.39593	0.238785	0.160809	0.109302		476.4	0.09432	0.057859	0.034437	0.01779		56.4	0.141333	0.072809	0.034805	0.022198
	716.6	0.395973	0.239095	0.160967	0.109761		476.6	0.094588	0.058476	0.034669	0.018365		56.6	0.14171	0.072669	0.034548	0.022335
	716.8	0.3967	0.239544	0.161898	0.109579		476.8	0.094804	0.058748	0.034966	0.018653		56.8	0.141875	0.072569	0.035126	0.022471
	717	0.396895	0.240088	0.162661	0.109181		477	0.095233	0.058639	0.035268	0.018028		57	0.142032	0.072776	0.035057	0.022612
	717.2	0.397672	0.241066	0.162632	0.109048		477.2	0.095561	0.05862	0.035705	0.018243		57.2	0.142178	0.072593	0.034954	0.022501
	717.4	0.398267	0.241822	0.162608	0.108775		477.4	0.095083	0.058048	0.036136	0.017793		57.4	0.14227	0.072756	0.034982	0.022629
	717.6	0.397932	0.242289	0.162529	0.108755		477.6	0.095561	0.058247	0.035781	0.018158		57.6	0.14255	0.073039	0.035093	0.0228
	717.8	0.397882	0.243521	0.163459	0.108714		477.8	0.095793	0.058167	0.035682	0.018499		57.8	0.14246	0.073471	0.035066	0.022764
	718	0.398271	0.244216	0.163811	0.108558		478	0.096038	0.058186	0.036227	0.017948		58	0.142443	0.073497	0.035449	0.022878
	718.2	0.398437	0.244576	0.164256	0.108772		478.2	0.096638	0.057824	0.036635	0.017976		58.2	0.142541	0.073802	0.035374	0.023426
	718.4	0.398646	0.244826	0.164045	0.10955		478.4	0.096923	0.057755	0.037159	0.01733		58.4	0.142982	0.074022	0.035777	0.023368
	718.6	0.399181	0.245519	0.163933	0.109876		478.6	0.097062	0.058415	0.037715	0.017874		58.6	0.143078	0.074418	0.036016	0.023466
	718.8	0.40025	0.246239	0.164805	0.110394		478.8	0.097502	0.058804	0.03776	0.017954		58.8	0.143563	0.074326	0.036121	0.023526
	719	0.401032	0.24706	0.165233	0.110722		479	0.097802	0.058515	0.037769	0.018475		59	0.143958	0.07457	0.036641	0.023905
	719.2	0.401864	0.247627	0.165459	0.111476		479.2	0.097294	0.058534	0.037835	0.018151		59.2	0.144196	0.075161	0.03691	0.02399
	719.4	0.402815	0.247835	0.165143	0.111418		479.4	0.098086	0.05849	0.037839	0.018655		59.4	0.144689	0.075709	0.037012	0.024
	719.6	0.403011	0.248218	0.165729	0.111758		479.6	0.098266	0.05802	0.038051	0.018389		59.6	0.144973	0.076309	0.037135	0.024064
	719.8	0.403276	0.248299	0.166175	0.111601		479.8	0.09864	0.058324	0.038837	0.01855		59.8	0.145602	0.076335	0.037277	0.023998
	720	0.404572	0.248214	0.167013	0.111902		480	0.099055	0.058949	0.039328	0.01915		60	0.145688	0.076799	0.037485	0.023638
	720.2	0.405477	0.248242	0.167572	0.111999		480.2	0.098928	0.059411	0.040029	0.019527		60.2	0.145906	0.076672	0.037493	0.02357
	720.4	0.406205	0.24891	0.168104	0.112147		480.4	0.098979	0.059688	0.040298	0.019584		60.4	0.14623	0.076265	0.037255	0.023507
	720.6	0.407144	0.248913	0.16894	0.112305		480.6	0.0994	0.060297	0.03996	0.019634		60.6	0.146474	0.076073	0.036872	0.023853
	720.8	0.40787	0.248806	0.169511	0.112039		480.8	0.099592	0.060722	0.040049	0.019512		60.8	0.146864	0.07624	0.036846	0.024083
	721	0.408259	0.248447	0.169971	0.111835		481	0.099544	0.060776	0.039869	0.019136		61	0.147306	0.076336	0.036721	0.024374
	721.2	0.408584	0.248856	0.169766	0.112016		481.2	0.098534	0.061434	0.040303	0.019699		61.2	0.147222	0.076264	0.036759	0.024554
	721.4	0.408665	0.248944	0.17012	0.112274		481.4	0.098189	0.061058	0.039991	0.019906		61.4	0.147375	0.076661	0.036961	0.024737
	721.6	0.408514	0.249131	0.170566	0.112189		481.6	0.098657	0.061599	0.039946	0.020092		61.6	0.14743	0.07684	0.037086	0.024956
	721.8	0.40813	0.24963	0.171359	0.112493		481.8	0.098514	0.061444	0.039439	0.020042		61.8	0.147545	0.076955	0.037352	0.025066
	722	0.408263	0.249402	0.171586	0.112951		482	0.098629	0.061931	0.039683	0.019344		62	0.147973	0.076998	0.037455	0.025196
	722.2	0.409277	0.249248	0.171902	0.113508		482.2	0.098849	0.061546	0.039272	0.019173		62.2	0.148411	0.07741	0.037431	0.025015
	722.4	0.409301	0.249425	0.171618	0.114191		482.4	0.098938	0.061232	0.038831	0.018853		62.4	0.148554	0.077737	0.037793	0.024704
	722.6	0.410218	0.249607	0.171912	0.114099		482.6	0.099068	0.061544	0.038993	0.019385		62.6	0.148623	0.077907	0.037833	0.024994
	722.8	0.410787	0.250399	0.172226	0.114803		482.8	0.099269	0.060753	0.038432	0.019206		62.8	0.148759	0.077995	0.038146	0.02515
	723	0.411318	0.251346	0.17244	0.115263		483	0.098847	0.06024	0.038226	0.019447		63	0.149439	0.078191	0.038302	0.024789
	723.2	0.412092	0.25186	0.172941	0.115968		483.2	0.098681	0.060236	0.038299	0.018806		63.2	0.149256	0.078707	0.038681	0.024631
	723.4	0.412792	0.252357	0.173964	0.116289		483.4	0.099868	0.059869	0.038068	0.019135		63.4	0.149724	0.079133	0.038949	0.024398
	723.6	0.412717	0.252723	0.174812	0.116684		483.6	0.100137	0.059859	0.038485	0.018851		63.6	0.15003	0.079354	0.039294	0.023892
	723.8	0.413412	0.252292	0.174989	0.116477		483.8	0.10029	0.06052	0.038605	0.018808		63.8	0.150204	0.079196	0.039228	0.023578
	724	0.414486	0.252247	0.175618	0.116928		484	0.100242	0.060674	0.038776	0.018331		64	0.150148	0.079364	0.039172	0.023334
	724.2	0.415385	0.252526	0.176065	0.117089		484.2	0.100433	0.061061	0.039149	0.017849		64.2	0.150566	0.078949	0.039333	0.023283
	724.4	0.415615	0.252667	0.17668	0.117103		484.4	0.10094	0.061647	0.038851	0.017721		64.4	0.150793	0.078488	0.038963	0.023125
	724.6	0.416177	0.25264	0.177064	0.117306		484.6	0.101385	0.061734	0.038744	0.018901		64.6	0.151312	0.078775	0.038786	0.023292
	724.8	0.416632	0.252747	0.177259	0.117752		484.8	0.101788	0.061819	0.039392	0.01905		64.8	0.151287	0.078954	0.038812	0.023512
	725	0.417076	0.253193	0.177445	0.117632		485	0.102302	0.061935	0.040034	0.019863		65	0.151524	0.078874	0.038819	0.023664
	725.2	0.417365	0.253675	0.177488	0.117881		485.2	0.102328	0.061386	0.040743	0.021152		65.2	0.151571	0.07879	0.038805	0.024141
	725.4	0.418022	0.254206	0.177649	0.117977		485.4	0.102898	0.061363	0.040203	0.021051		65.4	0.151602	0.07887	0.039089	0.024403
	725.6	0.417844	0.254486	0.177683	0.11808		485.6	0.103572	0.061618	0.040542	0.021581		65.6	0.152013	0.07923	0.039314	0.02485
	725.8	0.417646	0.254557	0.177851	0.11876		485.8	0.103414	0.06115	0.040531	0.021634		65.8	0.152597	0.079526	0.03967	0.025012
	726	0.418624	0.254768	0.178074	0.119203		486	0.103988	0.061202	0.04091	0.021678		66	0.152851	0.079752	0.039475	0.025233
	726.2	0.419102	0.2548	0.177542	0.119405		486.2	0.104276	0.060782	0.040844	0.021402		66.2	0.153141	0.080254	0.039784	0.025447
	726.4	0.418858	0.255291	0.177132	0.119919		486.4	0.104688	0.060625	0.041112	0.021916		66.4	0.153431	0.080347	0.040041	0.025916
	726.6	0.419597	0.256272	0.177216	0.120655		486.6	0.104475	0.060751	0.041407	0.021984		66.6	0.153918	0.080863	0.039815	0.026488
	726.8	0.419978	0.257559	0.177259	0.120898		486.8	0.104529	0.060478	0.040945	0.021892		66.8	0.154461	0.081148	0.040122	0.026487
	727	0.420331	0.258041	0.177654	0.121076		487	0.104302	0.060777	0.040969	0.022005		67	0.154667	0.081488	0.040259	0.026575
	727.2	0.421136	0.258784	0.178474	0.120996		487.2	0.104563	0.060424	0.04088	0.021717		67.2	0.15439	0.08221	0.040647	0.026946
	727.4	0.421252	0.25913	0.178662	0.121146		487.4	0.104971	0.060062	0.040391	0.021339		67.4	0.154863	0.082827	0.040862	0.026931
	727.6	0.421806	0.259633	0.178607	0.121008		487.6	0.104738	0.060466	0.040062	0.021448		67.6	0.155094	0.082927	0.040431	0.026723
	727.8	0.422224	0.260052	0.178911	0.120993		487.8	0.104859	0.060349	0.039602	0.021146		67.8	0.15545	0.083061	0.040161	0.026849
	728	0.422917	0.260812	0.179129	0.121107		488	0.10514	0.060983	0.039483	0.021002		68	0.155915	0.083234	0.040474	0.026674
	728.2	0.423405	0.261212	0.179579	0.121153		488.2	0.105454	0.061757	0.040145	0.021006		68.2	0.156495	0.08332	0.040785	0.026493
	728.4	0.423783	0.261919	0.180068	0.120804		488.4	0.105713	0.061878	0.040204	0.021717		68.4	0.156408	0.083561	0.040469	0.026399
	728.6	0.424005	0.262191	0.180503	0.121309		488.6	0.105958	0.06178	0.040828	0.022018		68.6	0.156669	0.084009	0.040559	0.026181
	728.8	0.424419	0.262145	0.180868	0.121471		488.8	0.106115	0.062207	0.041445	0.022162		68.8	0.156687	0.08411	0.040559	0.026247
	729	0.424727	0.262355	0.181201	0.121177		489	0.106405	0.062051	0.041986	0.022541		69	0.157197	0.08401	0.040761	0.026079
	729.2	0.425298	0.262361	0.181507	0.121473		489.2	0.106547	0.062232	0.042426	0.02259		69.2	0.157105	0.08401	0.041132	0.026057
	729.4	0.425759	0.262524	0.182118	0.12194		489.4	0.106484	0.062998	0.042426	0.022245		69.4	0.157216	0.084194	0.041659	0.025603
	729.6	0.425998	0.26242	0.182315	0.122354		489.6	0.107057	0.062853	0.043294	0.022755		69.6	0.15781	0.08433	0.041526	0.025371
	729.8	0.426422	0.262876	0.182486	0.12223		489.8	0.107201	0.063325	0.043994	0.021986		69.8	0.158527	0.084569	0.041759	0.025633
	730	0.427277	0.262596	0.182705	0.1221		490	0.107861	0.063726	0.043627	0.021629		70	0.158685	0.084631	0.041501	0.025636
	730.2	0.427456	0.262877	0.182653	0.122172		490.2	0.107706	0.063825	0.043413	0.021174		70.2	0.158953	0.084661	0.041807	0.02569
	730.4	0.427513	0.263061	0.183144	0.122789		490.4	0.107789	0.064114	0.043266	0.021481		70.4	0.15927	0.08502	0.04219	0.025757
	730.6	0.427798	0.263787	0.184223	0.123131		490.6	0.107805	0.064234	0.043115	0.021189		70.6	0.159084	0.085822	0.041865	0.025958
	730.8	0.428236	0.263628	0.184343	0.122959		490.8	0.108324	0.064011	0.042589	0.021027		70.8	0.159306	0.08583	0.042095	0.025974
	731	0.428819	0.263647	0.184291	0.123195		491	0.108092	0.064563	0.041933	0.020655		71	0.159416	0.085999	0.042049	0.026199
	731.2	0.429887	0.264222	0.185027	0.12317		491.2	0.108197	0.065309	0.04153	0.020518		71.2	0.159752	0.08633	0.042194	0.025925
	731.4	0.430017	0.264645	0.185131	0.123168		491.4	0.108878	0.06592	0.041245	0.020834		71.4	0.160562	0.086299	0.042234	0.025979
	731.6	0.430648	0.265242	0.18555	0.123467		491.6	0.109327	0.066241	0.041258	0.021793		71.6	0.161241	0.085951	0.042203	0.025752
	731.8	0.430885	0.265768	0.185774	0.123484		491.8	0.109507	0.066777	0.041127	0.021949		71.8	0.161757	0.086071	0.042451	0.025825
	732	0.431226	0.266184	0.186038	0.123325		492	0.109653	0.067612	0.041445	0.022025		72	0.162106	0.08643	0.042645	0.026006
	732.2	0.431494	0.266561	0.186352	0.123471		492.2	0.109345	0.068145	0.042108	0.022251		72.2	0.162191	0.086753	0.043039	0.025831
	732.4	0.431426	0.267232	0.186468	0.123323		492.4	0.109107	0.067707	0.042492	0.022135		72.4	0.162499	0.08681	0.042985	0.026091
	732.6	0.430917	0.267756	0.186731	0.123558		492.6	0.109054	0.067816	0.042876	0.022169		72.6	0.162894	0.086766	0.042809	0.02584
	732.8	0.431401	0.26831	0.186981	0.124053		492.8	0.109118	0.067858	0.043784	0.022803		72.8	0.16288	0.086821	0.042569	0.026253
	733	0.431607	0.26858	0.187197	0.124281		493	0.108928	0.067855	0.044701	0.022609		73	0.163157	0.086646	0.042827	0.026322
	733.2	0.431922	0.26914	0.187448	0.124829		493.2	0.109256	0.067695	0.045284	0.022552		73.2	0.163174	0.086679	0.042832	0.026284
	733.4	0.432702	0.270332	0.187558	0.125599		493.4	0.109597	0.067453	0.045331	0.022842		73.4	0.163577	0.086803	0.042444	0.026266
	733.6	0.432506	0.270863	0.187592	0.125662		493.6	0.110143	0.066843	0.046125	0.022621		73.6	0.163692	0.0868	0.041954	0.026443
	733.8	0.432588	0.270982	0.187915	0.125201		493.8	0.109871	0.067094	0.046385	0.022345		73.8	0.163623	0.087021	0.042406	0.026868
	734	0.433226	0.27048	0.188572	0.125449		494	0.110266	0.066068	0.045668	0.022592		74	0.163526	0.087123	0.042446	0.027072
	734.2	0.43333	0.271291	0.188514	0.126254		494.2	0.110077	0.065452	0.045806	0.021984		74.2	0.163409	0.087112	0.042678	0.027349
	734.4	0.434167	0.271333	0.188971	0.127396		494.4	0.110555	0.064873	0.045887	0.02246		74.4	0.163635	0.087659	0.04272	0.027796
	734.6	0.435087	0.271932	0.189637	0.127611		494.6	0.111038	0.064307	0.045602	0.022369		74.6	0.163565	0.087702	0.042674	0.027934
	734.8	0.436203	0.272004	0.189382	0.128123		494.8	0.111597	0.064345	0.045063	0.022014		74.8	0.164354	0.087212	0.042742	0.027941
	735	0.436895	0.272312	0.189676	0.128083		495	0.11162	0.065611	0.044847	0.02183		75	0.164594	0.086963	0.042707	0.027822
	735.2	0.437224	0.272793	0.190547	0.128597		495.2	0.112079	0.066079	0.045025	0.022365		75.2	0.164911	0.086878	0.04291	0.027625
	735.4	0.437315	0.273208	0.190641	0.129091		495.4	0.112273	0.066242	0.045213	0.023055		75.4	0.165252	0.087149	0.043103	0.028286
	735.6	0.437879	0.273419	0.190492	0.129447		495.6	0.112331	0.066471	0.045295	0.023153		75.6	0.165268	0.087353	0.043413	0.028564
	735.8	0.438309	0.273577	0.190773	0.12947		495.8	0.112109	0.066654	0.045313	0.022655		75.8	0.165415	0.088032	0.043444	0.028938
	736	0.438653	0.274221	0.191062	0.129736		496	0.111746	0.066942	0.045335	0.022201		76	0.165813	0.088312	0.043921	0.029246
	736.2	0.439066	0.274329	0.190955	0.130644		496.2	0.11151	0.067212	0.046008	0.022237		76.2	0.166266	0.088268	0.043956	0.029196
	736.4	0.439285	0.274722	0.19121	0.130794		496.4	0.111519	0.066902	0.046374	0.021271		76.4	0.166772	0.088466	0.043797	0.029457
	736.6	0.439329	0.275258	0.191212	0.131477		496.6	0.112124	0.067364	0.046537	0.021733		76.6	0.167004	0.088856	0.043813	0.029595
	736.8	0.439968	0.275276	0.191796	0.132082		496.8	0.112095	0.068309	0.04694	0.021608		76.8	0.167147	0.088882	0.04443	0.030085
	737	0.43999	0.275586	0.192468	0.131555		497	0.112069	0.068747	0.046889	0.021937		77	0.167484	0.088955	0.044901	0.030112
	737.2	0.440366	0.276157	0.192272	0.132205		497.2	0.112162	0.068613	0.046472	0.022109		77.2	0.167842	0.089118	0.044899	0.029943
	737.4	0.440743	0.276695	0.192674	0.132824		497.4	0.112362	0.069227	0.046619	0.022484		77.4	0.168056	0.089417	0.045019	0.029723
	737.6	0.440657	0.276443	0.193202	0.132399		497.6	0.112172	0.069275	0.046779	0.022869		77.6	0.167624	0.089768	0.045624	0.029539
	737.8	0.441029	0.276524	0.193574	0.131902		497.8	0.112229	0.069913	0.04657	0.023495		77.8	0.168016	0.090003	0.045862	0.029493
	738	0.44138	0.2768	0.193822	0.132506		498	0.11292	0.069352	0.046549	0.023534		78	0.168282	0.090194	0.045996	0.029702
	738.2	0.441971	0.27734	0.193904	0.132903		498.2	0.112718	0.069234	0.046729	0.023786		78.2	0.168385	0.090206	0.046166	0.029377
	738.4	0.442774	0.277499	0.194618	0.133363		498.4	0.113081	0.069002	0.046587	0.024249		78.4	0.168242	0.090445	0.04614	0.029373
	738.6	0.442761	0.277694	0.194915	0.13297		498.6	0.113099	0.068941	0.046673	0.024175		78.6	0.168229	0.090374	0.045964	0.028857
	738.8	0.442998	0.277752	0.194672	0.132962		498.8	0.113384	0.069213	0.046535	0.024725		78.8	0.168482	0.090546	0.04568	0.028494
	739	0.442652	0.278096	0.1953	0.132556		499	0.112923	0.069975	0.046581	0.025484		79	0.168375	0.090952	0.046089	0.028363
	739.2	0.44261	0.278102	0.195695	0.133098		499.2	0.113318	0.070051	0.047026	0.025746		79.2	0.168223	0.091233	0.046119	0.02863
	739.4	0.443103	0.278377	0.195614	0.132739		499.4	0.113111	0.070203	0.046904	0.026185		79.4	0.16825	0.091311	0.046212	0.028963
	739.6	0.444031	0.278171	0.195473	0.132708		499.6	0.113638	0.070097	0.046648	0.025762		79.6	0.168604	0.091107	0.046508	0.02875
	739.8	0.444711	0.2785	0.195919	0.132367		499.8	0.113537	0.070078	0.046948	0.025384		79.8	0.169013	0.091278	0.046054	0.028624
	740	0.445247	0.278494	0.195975	0.132219		500	0.113874	0.070515	0.046613	0.025464		80	0.169547	0.091404	0.046053	0.028553
	740.2	0.445319	0.278538	0.19581	0.132982		500.2	0.114311	0.070286	0.046832	0.025377		80.2	0.169973	0.091447	0.045479	0.028338
	740.4	0.445336	0.278704	0.196449	0.133319		500.4	0.114736	0.070221	0.046496	0.025215		80.4	0.170296	0.091702	0.045702	0.028518
	740.6	0.445497	0.279365	0.196775	0.133855		500.6	0.115271	0.069945	0.046377	0.025498		80.6	0.170752	0.09185	0.045947	0.028932
	740.8	0.44573	0.279613	0.197336	0.133299		500.8	0.115505	0.070269	0.046104	0.024897		80.8	0.171016	0.091887	0.045843	0.028962
	741	0.445878	0.280017	0.197021	0.133428		501	0.115721	0.070117	0.046329	0.025062		81	0.171226	0.092605	0.04566	0.028689
	741.2	0.446243	0.280311	0.196869	0.134837		501.2	0.115842	0.06988	0.046274	0.024606		81.2	0.171556	0.092837	0.045738	0.028874
	741.4	0.446596	0.280728	0.197609	0.134929		501.4	0.11631	0.070426	0.046558	0.024009		81.4	0.171586	0.093331	0.045942	0.028623
	741.6	0.446876	0.280995	0.197696	0.135313		501.6	0.116607	0.070601	0.046262	0.02396		81.6	0.171662	0.093835	0.046052	0.028632
	741.8	0.447091	0.281522	0.197694	0.136275		501.8	0.11661	0.070857	0.046166	0.023547		81.8	0.172331	0.093909	0.046021	0.02872
	742	0.447458	0.281869	0.198093	0.137182		502	0.116683	0.070558	0.046472	0.023205		82	0.171944	0.094289	0.045996	0.028948
	742.2	0.447966	0.281694	0.199134	0.13732		502.2	0.11692	0.07044	0.04668	0.023426		82.2	0.17241	0.094623	0.046005	0.028721
	742.4	0.448001	0.281975	0.199223	0.137827		502.4	0.117118	0.070519	0.046909	0.023134		82.4	0.172358	0.095104	0.045932	0.02872
	742.6	0.448454	0.282217	0.199062	0.138351		502.6	0.117526	0.071163	0.047093	0.023424		82.6	0.172602	0.09505	0.045834	0.028442
	742.8	0.449185	0.282843	0.199743	0.138321		502.8	0.117892	0.071734	0.046815	0.023711		82.8	0.172753	0.095286	0.046276	0.02831
	743	0.449256	0.283354	0.200314	0.13812		503	0.117756	0.072001	0.046912	0.024132		83	0.172492	0.09545	0.046891	0.028818
	743.2	0.449881	0.283531	0.200321	0.138434		503.2	0.118741	0.072217	0.04667	0.023771		83.2	0.172607	0.095147	0.047026	0.028659
	743.4	0.450409	0.284145	0.201335	0.13854		503.4	0.118418	0.072398	0.046536	0.024201		83.4	0.17317	0.094799	0.046991	0.028673
	743.6	0.451402	0.284132	0.201696	0.138501		503.6	0.118229	0.072718	0.046793	0.023755		83.6	0.173696	0.0946	0.047057	0.028498
	743.8	0.451793	0.284782	0.202147	0.13825		503.8	0.118272	0.072954	0.046991	0.024388		83.8	0.173817	0.094573	0.046892	0.028425
	744	0.452268	0.285077	0.202387	0.138668		504	0.118735	0.073087	0.047188	0.025103		84	0.174201	0.09485	0.047091	0.028301
	744.2	0.452428	0.285733	0.202911	0.138882		504.2	0.118871	0.072527	0.04784	0.025038		84.2	0.174634	0.094891	0.046953	0.028344
	744.4	0.45276	0.286135	0.203879	0.138921		504.4	0.118949	0.071984	0.04842	0.025248		84.4	0.174823	0.095146	0.046979	0.028501
	744.6	0.453202	0.286666	0.204072	0.138793		504.6	0.118634	0.071524	0.049476	0.025198		84.6	0.175083	0.09483	0.047164	0.028471
	744.8	0.453202	0.286972	0.203876	0.138487		504.8	0.118548	0.071305	0.049668	0.025493		84.8	0.175285	0.09468	0.04712	0.028772
	745	0.453698	0.287448	0.203922	0.138834		505	0.118049	0.071312	0.04987	0.025577		85	0.175346	0.094954	0.047258	0.029042
	745.2	0.454077	0.287509	0.204338	0.139205		505.2	0.117772	0.071237	0.050286	0.025637		85.2	0.175723	0.094975	0.047387	0.029602
	745.4	0.454555	0.288274	0.204566	0.138981		505.4	0.118145	0.071488	0.050557	0.025325		85.4	0.175794	0.095177	0.047538	0.029182
	745.6	0.454771	0.288777	0.204374	0.139875		505.6	0.117703	0.07163	0.050071	0.02558		85.6	0.175974	0.095392	0.047749	0.029315
	745.8	0.454925	0.289158	0.204556	0.140383		505.8	0.117646	0.07176	0.049851	0.025241		85.8	0.176146	0.095341	0.047933	0.029516
	746	0.45554	0.289093	0.204849	0.140486		506	0.11798	0.071993	0.049402	0.025346		86	0.176249	0.095712	0.047851	0.029787
	746.2	0.455916	0.288685	0.205038	0.1403		506.2	0.118548	0.071621	0.049302	0.025496		86.2	0.176588	0.095744	0.048169	0.029895
	746.4	0.45606	0.288999	0.204643	0.140758		506.4	0.11877	0.072249	0.048735	0.025693		86.4	0.176512	0.095859	0.04828	0.029796
	746.6	0.456443	0.288788	0.204972	0.140977		506.6	0.119558	0.072794	0.048671	0.025763		86.6	0.176317	0.095925	0.048601	0.030039
	746.8	0.456583	0.289178	0.205246	0.140918		506.8	0.120029	0.072138	0.048865	0.025737		86.8	0.176576	0.096058	0.048895	0.030168
	747	0.456387	0.288692	0.204919	0.141611		507	0.120623	0.072181	0.048814	0.026069		87	0.176817	0.096599	0.049263	0.03067
	747.2	0.456611	0.288831	0.205153	0.141892		507.2	0.121738	0.072866	0.04902	0.026178		87.2	0.177382	0.096298	0.049187	0.030754
	747.4	0.456984	0.288913	0.205551	0.142183		507.4	0.122163	0.073046	0.0495	0.02652		87.4	0.17775	0.096145	0.049163	0.030905
	747.6	0.457784	0.288967	0.205437	0.142378		507.6	0.122254	0.07321	0.04978	0.026318		87.6	0.1776	0.095997	0.049414	0.030574
	747.8	0.45796	0.289129	0.205532	0.142536		507.8	0.122946	0.073162	0.05025	0.026795		87.8	0.177883	0.09627	0.049461	0.030591
	748	0.458357	0.289437	0.206117	0.142432		508	0.123339	0.073281	0.050351	0.026563		88	0.178573	0.096677	0.049123	0.030538
	748.2	0.458711	0.289149	0.206702	0.142228		508.2	0.123713	0.073154	0.05042	0.026428		88.2	0.179299	0.096464	0.049151	0.030576
	748.4	0.459015	0.289171	0.207008	0.143027		508.4	0.123538	0.073134	0.050611	0.027026		88.4	0.179595	0.096251	0.049479	0.030588
	748.6	0.459455	0.289096	0.206976	0.143357		508.6	0.123072	0.073246	0.051042	0.02745		88.6	0.17982	0.095873	0.049598	0.030795
	748.8	0.459468	0.289987	0.206914	0.143459		508.8	0.122872	0.073364	0.050854	0.027978		88.8	0.180187	0.096395	0.049876	0.030866
	749	0.459336	0.290229	0.207369	0.143602		509	0.122239	0.0737	0.050883	0.02791		89	0.180764	0.097065	0.049949	0.031097
	749.2	0.459122	0.290867	0.207557	0.144069		509.2	0.121995	0.074155	0.051192	0.028162		89.2	0.181014	0.097509	0.050306	0.030984
	749.4	0.459648	0.291877	0.208045	0.144629		509.4	0.122207	0.074504	0.050576	0.028053		89.4	0.180899	0.097403	0.050525	0.030726
	749.6	0.459646	0.291832	0.208543	0.145014		509.6	0.121376	0.074574	0.049626	0.02775		89.6	0.181058	0.097845	0.050716	0.03078
	749.8	0.460086	0.291797	0.209063	0.145235		509.8	0.12154	0.074529	0.049287	0.027584		89.8	0.181064	0.098093	0.050762	0.031047
	750	0.460887	0.292158	0.209406	0.145229		510	0.121351	0.074731	0.049109	0.027692		90	0.180938	0.098594	0.050929	0.031388
	750.2	0.461276	0.292277	0.2099	0.144912		510.2	0.121503	0.074137	0.048972	0.027629		90.2	0.181047	0.098795	0.051185	0.031499
	750.4	0.461512	0.292861	0.210673	0.145139		510.4	0.121891	0.075076	0.049597	0.027328		90.4	0.18106	0.099212	0.051217	0.031603
	750.6	0.461812	0.29285	0.211268	0.145338		510.6	0.12263	0.075067	0.050198	0.02694		90.6	0.181194	0.099409	0.051534	0.032015
	750.8	0.462434	0.293472	0.211135	0.14574		510.8	0.12331	0.075041	0.050588	0.026681		90.8	0.181512	0.099446	0.051294	0.032359
	751	0.462752	0.293396	0.211468	0.145904		511	0.123619	0.07546	0.050601	0.026661		91	0.181537	0.099908	0.051278	0.032832
	751.2	0.462937	0.294266	0.212046	0.145441		511.2	0.124293	0.075867	0.051372	0.026492		91.2	0.181356	0.099662	0.051144	0.03299
	751.4	0.463409	0.294833	0.21221	0.145531		511.4	0.12475	0.07545	0.051355	0.026022		91.4	0.181438	0.099604	0.051013	0.033191
	751.6	0.464045	0.295161	0.212498	0.145932		511.6	0.12461	0.074983	0.052016	0.02573		91.6	0.181561	0.099547	0.051033	0.033246
	751.8	0.464331	0.295284	0.212644	0.145635		511.8	0.124994	0.075165	0.052121	0.025765		91.8	0.182256	0.099678	0.051133	0.033342
	752	0.465162	0.295308	0.212911	0.14569		512	0.125036	0.075525	0.051657	0.025838		92	0.182625	0.099458	0.05104	0.032982
	752.2	0.465826	0.294915	0.212479	0.145927		512.2	0.124827	0.076003	0.052076	0.026338		92.2	0.18294	0.09953	0.05107	0.033041
	752.4	0.465937	0.295209	0.2124	0.146334		512.4	0.124364	0.076308	0.05274	0.026957		92.4	0.183022	0.099854	0.051341	0.033024
	752.6	0.46613	0.295889	0.212773	0.146075		512.6	0.123448	0.076735	0.053194	0.027129		92.6	0.183333	0.10051	0.051367	0.033011
	752.8	0.465769	0.296573	0.212744	0.145791		512.8	0.123065	0.076735	0.053287	0.026718		92.8	0.183739	0.100977	0.051613	0.03307
	753	0.466056	0.296796	0.212544	0.146285		513	0.122382	0.076677	0.053264	0.027028		93	0.183998	0.101385	0.051648	0.033351
	753.2	0.46651	0.297576	0.213128	0.14661		513.2	0.121513	0.076689	0.053139	0.027275		93.2	0.183935	0.101458	0.051468	0.032738
	753.4	0.467076	0.298221	0.213746	0.146924		513.4	0.121631	0.076593	0.052586	0.027608		93.4	0.183845	0.101512	0.051399	0.032628
	753.6	0.467231	0.298484	0.214226	0.147431		513.6	0.121595	0.076155	0.052361	0.027554		93.6	0.183888	0.101825	0.051274	0.032841
	753.8	0.467606	0.298813	0.214386	0.147678		513.8	0.121885	0.076577	0.052387	0.027871		93.8	0.183701	0.101885	0.051618	0.032801
	754	0.468402	0.299358	0.214807	0.148247		514	0.122207	0.077159	0.052547	0.027855		94	0.183778	0.101832	0.051837	0.032744
	754.2	0.468564	0.298972	0.215037	0.148636		514.2	0.122415	0.077352	0.052845	0.028078		94.2	0.184058	0.101995	0.052116	0.03237
	754.4	0.468679	0.299202	0.215123	0.149182		514.4	0.12273	0.078215	0.053554	0.027752		94.4	0.184293	0.101943	0.052237	0.032281
	754.6	0.469091	0.299183	0.2152	0.149368		514.6	0.123057	0.078041	0.053223	0.028103		94.6	0.184505	0.101762	0.052249	0.032345
	754.8	0.469257	0.299546	0.215304	0.149627		514.8	0.123337	0.078245	0.053617	0.028054		94.8	0.184592	0.101577	0.052479	0.032791
	755	0.469626	0.299505	0.216005	0.15		515	0.123693	0.078608	0.053567	0.027857		95	0.184451	0.101695	0.052805	0.032575
	755.2	0.469986	0.300092	0.21673	0.150335		515.2	0.124376	0.078887	0.053841	0.027678		95.2	0.184339	0.101439	0.052854	0.032559
	755.4	0.471027	0.299747	0.217105	0.150719		515.4	0.124971	0.07842	0.053467	0.027155		95.4	0.184698	0.100892	0.052933	0.032661
	755.6	0.471961	0.299328	0.216649	0.151187		515.6	0.125298	0.078491	0.053617	0.027651		95.6	0.184873	0.101122	0.053143	0.032441
	755.8	0.472567	0.298978	0.216784	0.151594		515.8	0.125688	0.078912	0.053998	0.027343		95.8	0.185366	0.101674	0.053336	0.032463
	756	0.473173	0.298676	0.216928	0.152004		516	0.126079	0.079404	0.053838	0.027187		96	0.185516	0.101848	0.053203	0.032405
	756.2	0.473958	0.298675	0.216964	0.151978		516.2	0.126194	0.079788	0.054253	0.026888		96.2	0.185919	0.102486	0.052853	0.032514
	756.4	0.474362	0.298929	0.217509	0.152057		516.4	0.126435	0.080164	0.054955	0.026767		96.4	0.186479	0.102924	0.053218	0.032541
	756.6	0.47469	0.299172	0.21797	0.151886		516.6	0.126421	0.080573	0.054788	0.026241		96.6	0.187082	0.103439	0.053365	0.032555
	756.8	0.475038	0.299413	0.218205	0.152136		516.8	0.127103	0.080056	0.054479	0.026129		96.8	0.187343	0.103627	0.053235	0.032704
	757	0.475447	0.299771	0.218676	0.152871		517	0.127154	0.079755	0.054597	0.027131		97	0.187644	0.10399	0.05354	0.032743
	757.2	0.475759	0.300424	0.219194	0.152719		517.2	0.127571	0.079612	0.053825	0.027402		97.2	0.18755	0.104016	0.053568	0.032331
	757.4	0.475778	0.300828	0.219295	0.152665		517.4	0.128427	0.079622	0.053623	0.02782		97.4	0.187671	0.104025	0.054005	0.032742
	757.6	0.475902	0.300781	0.219327	0.152865		517.6	0.128989	0.079537	0.053672	0.027642		97.6	0.188017	0.104209	0.054045	0.033043
	757.8	0.475405	0.301307	0.219455	0.152306		517.8	0.129211	0.079833	0.053598	0.027857		97.8	0.188207	0.104322	0.054446	0.032945
	758	0.475122	0.302296	0.21935	0.152606		518	0.129558	0.080176	0.053627	0.028521		98	0.188481	0.104339	0.054128	0.032931
	758.2	0.474237	0.302419	0.219688	0.152126		518.2	0.129507	0.080229	0.053555	0.028823		98.2	0.188701	0.104512	0.054498	0.032968
	758.4	0.473885	0.303041	0.219623	0.152029		518.4	0.129139	0.079812	0.053301	0.029098		98.4	0.189023	0.10425	0.054323	0.033178
	758.6	0.474193	0.303832	0.220169	0.151899		518.6	0.12905	0.079395	0.053267	0.029559		98.6	0.188674	0.104276	0.054523	0.03372
	758.8	0.47408	0.30417	0.22047	0.152086		518.8	0.12917	0.079783	0.053366	0.029131		98.8	0.188479	0.104358	0.054688	0.034012
	759	0.474662	0.304423	0.220571	0.151877		519	0.128936	0.07983	0.053041	0.029135		99	0.187996	0.104673	0.054548	0.034017
	759.2	0.475022	0.305005	0.221105	0.15181		519.2	0.128572	0.079577	0.053215	0.028939		99.2	0.18863	0.104257	0.054529	0.034192
	759.4	0.475171	0.305429	0.221182	0.151823		519.4	0.128677	0.0797	0.053125	0.028688		99.4	0.188786	0.104209	0.054342	0.034193
	759.6	0.475464	0.306012	0.22066	0.152465		519.6	0.128323	0.079573	0.05328	0.029095		99.6	0.1889	0.10476	0.054325	0.034272
	759.8	0.475789	0.306027	0.221087	0.153285		519.8	0.12871	0.079468	0.054138	0.028129		99.8	0.189266	0.105207	0.054341	0.034178
	760	0.476585	0.306048	0.22151	0.153443		520	0.129093	0.080489	0.053798	0.027574		100	0.189298	0.105219	0.05391	0.033909
	760.2	0.477411	0.30591	0.221574	0.153518		520.2	0.129395	0.080754	0.054147	0.027237		100.2	0.189463	0.105637	0.053701	0.03348
	760.4	0.477518	0.305667	0.222266	0.154226		520.4	0.129324	0.081769	0.054626	0.027489		100.4	0.190037	0.105882	0.054122	0.033429
	760.6	0.477744	0.3055	0.222291	0.154795		520.6	0.129378	0.082084	0.054529	0.027836		100.6	0.190367	0.106158	0.054456	0.033571
	760.8	0.478187	0.305336	0.222892	0.155063		520.8	0.129813	0.081519	0.05462	0.028438		100.8	0.190522	0.106509	0.054447	0.033448
	761	0.479191	0.305097	0.222516	0.155293		521	0.129632	0.081564	0.054833	0.028853		101	0.190592	0.106618	0.054936	0.033452
	761.2	0.479559	0.305399	0.22244	0.155474		521.2	0.129502	0.08165	0.054998	0.028846		101.2	0.190909	0.106994	0.05517	0.033296
	761.4	0.479772	0.305355	0.222786	0.15566		521.4	0.12906	0.081684	0.05574	0.028773		101.4	0.19173	0.107296	0.055332	0.033732
	761.6	0.479704	0.305868	0.222809	0.156309		521.6	0.129168	0.081481	0.055653	0.028389		101.6	0.191761	0.107682	0.055034	0.033976
	761.8	0.479397	0.307007	0.222906	0.156286		521.8	0.128955	0.081885	0.055788	0.028672		101.8	0.192227	0.107407	0.055091	0.033873
	762	0.479682	0.307549	0.222964	0.156737		522	0.128685	0.082014	0.055762	0.029255		102	0.192531	0.107752	0.055492	0.033844
	762.2	0.479594	0.307565	0.223236	0.156749		522.2	0.128197	0.081704	0.055951	0.029402		102.2	0.192726	0.107798	0.056298	0.034078
	762.4	0.479811	0.308248	0.223207	0.157531		522.4	0.127687	0.081745	0.05649	0.029449		102.4	0.192962	0.10793	0.056292	0.034147
	762.6	0.480361	0.309191	0.223361	0.157481		522.6	0.127607	0.082156	0.056924	0.029166		102.6	0.192633	0.108065	0.05692	0.034495
	762.8	0.480277	0.309651	0.223726	0.157431		522.8	0.127257	0.082208	0.057566	0.029158		102.8	0.193053	0.107712	0.056983	0.034893
	763	0.480753	0.310189	0.224261	0.157123		523	0.126811	0.082038	0.057267	0.029079		103	0.193519	0.107535	0.057185	0.035022
	763.2	0.481324	0.310784	0.224714	0.157303		523.2	0.127211	0.081699	0.057255	0.028482		103.2	0.194165	0.107301	0.057009	0.034884
	763.4	0.481413	0.310977	0.22507	0.157238		523.4	0.127607	0.081984	0.057021	0.028374		103.4	0.193837	0.107412	0.056653	0.034866
	763.6	0.482076	0.310803	0.225276	0.156949		523.6	0.128027	0.081487	0.056827	0.02852		103.6	0.194024	0.107493	0.056598	0.035026
	763.8	0.482178	0.310246	0.225858	0.157083		523.8	0.129074	0.08232	0.056823	0.027899		103.8	0.193743	0.107644	0.05656	0.034806
	764	0.482525	0.310201	0.225867	0.156797		524	0.129458	0.083062	0.056678	0.02784		104	0.19351	0.107845	0.056609	0.034669
	764.2	0.482729	0.309819	0.226204	0.156687		524.2	0.130126	0.08266	0.056828	0.028476		104.2	0.193567	0.108201	0.056808	0.034466
	764.4	0.482732	0.30932	0.227323	0.157192		524.4	0.130459	0.08338	0.057529	0.028941		104.4	0.193814	0.10831	0.056905	0.034582
	764.6	0.48291	0.309461	0.227129	0.15689		524.6	0.131217	0.083226	0.057643	0.029182		104.6	0.193984	0.108506	0.056589	0.03479
	764.8	0.483424	0.309292	0.227643	0.156821		524.8	0.131763	0.083239	0.057732	0.029282		104.8	0.194139	0.10885	0.056219	0.034777
	765	0.48362	0.309046	0.226993	0.156991		525	0.132012	0.083422	0.058453	0.029319		105	0.194503	0.109005	0.056408	0.034886
	765.2	0.483192	0.309011	0.227084	0.157138		525.2	0.132247	0.083326	0.0587	0.029539		105.2	0.194941	0.109358	0.056329	0.035017
	765.4	0.483807	0.30857	0.226875	0.157291		525.4	0.132411	0.083133	0.058403	0.029542		105.4	0.195222	0.109158	0.056028	0.035146
	765.6	0.483317	0.309097	0.226658	0.157812		525.6	0.132735	0.083084	0.058243	0.030113		105.6	0.195365	0.108909	0.05577	0.035401
	765.8	0.483396	0.309417	0.226993	0.158105		525.8	0.132796	0.083301	0.058358	0.030622		105.8	0.196	0.108978	0.056384	0.035235
	766	0.483454	0.309567	0.226952	0.158735		526	0.132993	0.082984	0.058242	0.03111		106	0.196127	0.109159	0.056723	0.035636
	766.2	0.483383	0.309869	0.227203	0.159102		526.2	0.133253	0.083158	0.058536	0.030899		106.2	0.196367	0.109133	0.056926	0.035926
	766.4	0.483314	0.310333	0.2275	0.159512		526.4	0.133059	0.083364	0.0591	0.030666		106.4	0.196458	0.109209	0.056773	0.035813
	766.6	0.483923	0.311179	0.22759	0.158925		526.6	0.133042	0.083653	0.058925	0.030822		106.6	0.196777	0.108879	0.056947	0.036469
	766.8	0.484187	0.311159	0.228328	0.158793		526.8	0.133028	0.083655	0.058846	0.030582		106.8	0.197333	0.108861	0.056707	0.0366
	767	0.484919	0.311477	0.22863	0.158921		527	0.1332	0.083725	0.058184	0.030172		107	0.197463	0.108877	0.056936	0.036053
	767.2	0.485155	0.311739	0.228622	0.15909		527.2	0.134133	0.083997	0.058083	0.030005		107.2	0.197802	0.109025	0.057315	0.03558
	767.4	0.48528	0.312154	0.229505	0.159096		527.4	0.134113	0.084744	0.057803	0.029741		107.4	0.19768	0.108787	0.057838	0.035437
	767.6	0.485668	0.312198	0.22993	0.158757		527.6	0.13433	0.084594	0.057682	0.029365		107.6	0.197847	0.109071	0.058282	0.035607
	767.8	0.485751	0.311936	0.230345	0.15922		527.8	0.134365	0.084918	0.057628	0.028847		107.8	0.19727	0.109158	0.05838	0.03498
	768	0.485798	0.312318	0.230282	0.159438		528	0.133949	0.084682	0.058149	0.029171		108	0.197315	0.109311	0.058879	0.034868
	768.2	0.486048	0.31278	0.231263	0.160051		528.2	0.13413	0.084474	0.058149	0.029107		108.2	0.197363	0.109544	0.05887	0.034641
	768.4	0.486141	0.312751	0.232086	0.160587		528.4	0.134525	0.085096	0.058425	0.028721		108.4	0.197428	0.109863	0.058637	0.034652
	768.6	0.48626	0.31259	0.231709	0.160128		528.6	0.134855	0.085126	0.058089	0.028294		108.6	0.197755	0.110148	0.058408	0.034652
	768.8	0.486717	0.312353	0.231948	0.160053		528.8	0.134985	0.085131	0.058361	0.028195		108.8	0.197851	0.110579	0.058433	0.034786
	769	0.48656	0.312221	0.231371	0.160174		529	0.134981	0.084744	0.058212	0.028664		109	0.198007	0.110963	0.05878	0.034791
	769.2	0.487031	0.312207	0.231138	0.160324		529.2	0.134835	0.084048	0.057434	0.028689		109.2	0.19802	0.111417	0.058414	0.034957
	769.4	0.487745	0.312245	0.230947	0.160551		529.4	0.134445	0.083511	0.057328	0.029009		109.4	0.198336	0.111661	0.058221	0.035149
	769.6	0.487288	0.31308	0.230918	0.161202		529.6	0.134298	0.083412	0.057109	0.029633		109.6	0.19856	0.111775	0.058114	0.035676
	769.8	0.487856	0.313635	0.231102	0.161445		529.8	0.134357	0.083108	0.056989	0.029956		109.8	0.198634	0.112394	0.058295	0.035718
	770	0.488372	0.314596	0.230733	0.16149		530	0.134444	0.083041	0.057341	0.030138		110	0.198815	0.112605	0.058006	0.035908
	770.2	0.488903	0.315157	0.231004	0.16135		530.2	0.134239	0.08352	0.057897	0.029967		110.2	0.198789	0.113145	0.057967	0.03587
	770.4	0.489556	0.315645	0.231157	0.161164		530.4	0.1334	0.084087	0.058273	0.030153		110.4	0.198662	0.113083	0.057882	0.036003
	770.6	0.490223	0.316441	0.231343	0.160675		530.6	0.133519	0.084659	0.058061	0.030377		110.6	0.198869	0.113193	0.057978	0.036223
	770.8	0.490561	0.316235	0.231248	0.160859		530.8	0.133538	0.084785	0.058609	0.029871		110.8	0.198635	0.113363	0.057994	0.03565
	771	0.491244	0.316838	0.231659	0.161006		531	0.133889	0.085352	0.05919	0.030552		111	0.198653	0.113302	0.058535	0.035252
	771.2	0.491163	0.316919	0.231976	0.16099		531.2	0.1341	0.086175	0.059772	0.030711		111.2	0.198912	0.113347	0.058718	0.035098
	771.4	0.491879	0.317078	0.232593	0.160969		531.4	0.134051	0.086475	0.060293	0.030359		111.4	0.198536	0.113055	0.058433	0.035161
	771.6	0.492896	0.31687	0.233385	0.160936		531.6	0.134222	0.086332	0.060784	0.030688		111.6	0.198693	0.11289	0.058392	0.034885
	771.8	0.492993	0.317322	0.233865	0.161622		531.8	0.134376	0.08666	0.061198	0.03079		111.8	0.198511	0.113009	0.058155	0.034625
	772	0.492451	0.317796	0.234383	0.162057		532	0.134832	0.086729	0.061175	0.030867		112	0.198754	0.113054	0.05862	0.034856
	772.2	0.492649	0.318133	0.235218	0.162153		532.2	0.135471	0.086892	0.060826	0.030977		112.2	0.19897	0.113314	0.058794	0.034834
	772.4	0.492689	0.317528	0.235587	0.161943		532.4	0.136283	0.087335	0.060348	0.0307		112.4	0.199097	0.113488	0.058712	0.035069
	772.6	0.492548	0.317026	0.235373	0.162117		532.6	0.13676	0.087335	0.059871	0.030774		112.6	0.199414	0.113512	0.058801	0.035544
	772.8	0.492995	0.317122	0.235247	0.16216		532.8	0.137629	0.087402	0.059716	0.031065		112.8	0.199471	0.113489	0.059187	0.036142
	773	0.49283	0.317246	0.234836	0.162626		533	0.137964	0.087633	0.059527	0.031137		113	0.199801	0.114034	0.05949	0.036415
	773.2	0.493095	0.317653	0.234845	0.163159		533.2	0.138588	0.087488	0.059105	0.031234		113.2	0.200352	0.113883	0.059196	0.036717
	773.4	0.493182	0.31792	0.235022	0.162797		533.4	0.138613	0.087998	0.058559	0.031713		113.4	0.201047	0.11364	0.059261	0.037115
	773.6	0.492653	0.31874	0.235562	0.163194		533.6	0.139255	0.088555	0.058466	0.031844		113.6	0.201456	0.113923	0.059317	0.037367
	773.8	0.492958	0.319235	0.235666	0.163105		533.8	0.139647	0.088659	0.058292	0.032089		113.8	0.201971	0.114279	0.059265	0.037212
	774	0.493279	0.31968	0.235656	0.163552		534	0.139944	0.088667	0.058412	0.031601		114	0.202367	0.114407	0.05918	0.037613
	774.2	0.49339	0.319831	0.236021	0.163905		534.2	0.139498	0.088887	0.058423	0.031245		114.2	0.202492	0.114555	0.05897	0.037757
	774.4	0.494038	0.319928	0.236031	0.164181		534.4	0.139301	0.088852	0.058556	0.031015		114.4	0.202805	0.114363	0.059365	0.038041
	774.6	0.494159	0.319819	0.235954	0.164195		534.6	0.139312	0.08849	0.059123	0.030997		114.6	0.202776	0.114701	0.059271	0.038396
	774.8	0.494926	0.319752	0.236551	0.164933		534.8	0.138556	0.088401	0.059657	0.031053		114.8	0.202969	0.114804	0.059305	0.038378
	775	0.495307	0.320259	0.237312	0.164908		535	0.138451	0.0887	0.060274	0.031818		115	0.203318	0.115265	0.059529	0.038452
	775.2	0.495599	0.320396	0.237776	0.165063		535.2	0.138179	0.088772	0.060485	0.031623		115.2	0.203352	0.115479	0.059419	0.038571
	775.4	0.496638	0.32126	0.238149	0.165549		535.4	0.138311	0.088476	0.060838	0.031348		115.4	0.203317	0.115365	0.059334	0.038569
	775.6	0.496559	0.321884	0.238635	0.166617		535.6	0.138832	0.088125	0.061162	0.031413		115.6	0.203763	0.115737	0.060163	0.038242
	775.8	0.495459	0.322219	0.238291	0.167228		535.8	0.138773	0.088276	0.061028	0.031369		115.8	0.204047	0.116078	0.060507	0.038117
	776	0.49522	0.322883	0.237982	0.167194		536	0.139109	0.087752	0.060665	0.031677		116	0.204247	0.116028	0.060926	0.038034
	776.2	0.495856	0.322874	0.237975	0.167607		536.2	0.139091	0.087631	0.060774	0.031779		116.2	0.204259	0.116049	0.060997	0.037908
	776.4	0.495984	0.322616	0.237829	0.168287		536.4	0.13891	0.08762	0.060596	0.031506		116.4	0.204239	0.116329	0.061132	0.038118
	776.6	0.496165	0.3225	0.237892	0.169096		536.6	0.139173	0.087642	0.060564	0.031857		116.6	0.204633	0.116355	0.061363	0.038698
	776.8	0.496402	0.322528	0.237975	0.169091		536.8	0.13994	0.088108	0.060944	0.031621		116.8	0.204449	0.116459	0.06156	0.038719
	777	0.496104	0.322719	0.238227	0.169418		537	0.139635	0.088416	0.061342	0.031863		117	0.204916	0.116443	0.061185	0.038557
	777.2	0.496273	0.322933	0.238262	0.169609		537.2	0.140047	0.08879	0.06117	0.031829		117.2	0.204997	0.1162	0.06113	0.038736
	777.4	0.496027	0.322738	0.238644	0.169323		537.4	0.139972	0.089508	0.06099	0.031625		117.4	0.205282	0.11622	0.061083	0.038615
	777.6	0.496338	0.322767	0.238994	0.16979		537.6	0.140707	0.089289	0.061312	0.031291		117.6	0.205083	0.116286	0.061172	0.038429
	777.8	0.496803	0.322544	0.238857	0.169656		537.8	0.140495	0.088938	0.060609	0.031245		117.8	0.20522	0.116371	0.060833	0.038201
	778	0.497119	0.32263	0.239072	0.169932		538	0.140832	0.089352	0.060658	0.030757		118	0.205382	0.115977	0.0611	0.038352
	778.2	0.497708	0.322568	0.239214	0.169576		538.2	0.140544	0.089365	0.061128	0.030595		118.2	0.20519	0.115816	0.061135	0.037984
	778.4	0.498592	0.323529	0.238875	0.169123		538.4	0.140764	0.089669	0.061392	0.030731		118.4	0.205178	0.115819	0.061606	0.038076
	778.6	0.499287	0.323572	0.239383	0.168559		538.6	0.140452	0.089267	0.061461	0.030825		118.6	0.205179	0.116034	0.0619	0.038298
	778.8	0.499682	0.324027	0.239939	0.168654		538.8	0.139882	0.08888	0.061172	0.031033		118.8	0.205438	0.116255	0.061822	0.037854
	779	0.500035	0.32485	0.239896	0.168375		539	0.140651	0.088562	0.061796	0.031022		119	0.205481	0.116692	0.062004	0.037817
	779.2	0.500065	0.3257	0.24036	0.1686		539.2	0.141103	0.088545	0.06179	0.030846		119.2	0.205409	0.116614	0.062038	0.037803
	779.4	0.5001	0.326383	0.240237	0.169066		539.4	0.141302	0.088416	0.062384	0.030791		119.4	0.205801	0.116813	0.06236	0.037753
	779.6	0.499891	0.326776	0.240007	0.169362		539.6	0.141752	0.088247	0.062688	0.031561		119.6	0.206276	0.11698	0.06267	0.037503
	779.8	0.500186	0.326973	0.239782	0.169017		539.8	0.141092	0.088588	0.062726	0.031967		119.8	0.206257	0.116886	0.062608	0.037036
	780	0.501046	0.327302	0.240497	0.169356		540	0.141048	0.088168	0.062857	0.03196		120	0.206578	0.117012	0.06231	0.037388
	780.2	0.501737	0.327378	0.24113	0.16976		540.2	0.140412	0.08847	0.063091	0.032172		120.2	0.206887	0.11753	0.062256	0.037692
	780.4	0.501657	0.32753	0.241422	0.170488		540.4	0.139953	0.088972	0.062732	0.032554		120.4	0.207168	0.118095	0.0622	0.038154
	780.6	0.501787	0.327527	0.241982	0.171176		540.6	0.139918	0.089306	0.062349	0.032748		120.6	0.207242	0.118327	0.062458	0.038753
	780.8	0.501976	0.327937	0.241963	0.17158		540.8	0.140549	0.089722	0.062411	0.032799		120.8	0.207387	0.118565	0.062667	0.038576
	781	0.50217	0.328564	0.241934	0.171961		541	0.140445	0.08988	0.062473	0.033202		121	0.207834	0.118679	0.062571	0.038755
	781.2	0.502047	0.329213	0.242601	0.172599		541.2	0.140333	0.090364	0.062179	0.032859		121.2	0.208197	0.119265	0.062901	0.038985
	781.4	0.502203	0.329025	0.242711	0.172564		541.4	0.140545	0.090562	0.061794	0.032837		121.4	0.208329	0.11913	0.06321	0.038896
	781.6	0.502557	0.328908	0.243285	0.17267		541.6	0.141001	0.090899	0.062037	0.032782		121.6	0.208409	0.119122	0.063581	0.038962
	781.8	0.502706	0.329326	0.243522	0.172322		541.8	0.140985	0.091381	0.061672	0.033344		121.8	0.208507	0.119184	0.063703	0.039034
	782	0.502794	0.330111	0.243584	0.172087		542	0.142109	0.091785	0.062053	0.033424		122	0.20863	0.118634	0.06397	0.038989
	782.2	0.50338	0.330589	0.243681	0.171377		542.2	0.14251	0.09179	0.062406	0.03335		122.2	0.208437	0.11911	0.06433	0.039179
	782.4	0.50362	0.331266	0.243656	0.170737		542.4	0.143272	0.091608	0.062337	0.033261		122.4	0.208684	0.119276	0.064863	0.039168
	782.6	0.503706	0.330864	0.244334	0.170457		542.6	0.143819	0.090854	0.062172	0.033063		122.6	0.20891	0.119456	0.065038	0.03933
	782.8	0.503491	0.331262	0.244899	0.170375		542.8	0.143933	0.090739	0.062654	0.032735		122.8	0.209063	0.119522	0.064518	0.03913
	783	0.504252	0.331604	0.245513	0.170888		543	0.145255	0.090712	0.063291	0.032763		123	0.209068	0.119593	0.064938	0.039134
	783.2	0.504264	0.332008	0.245816	0.171123		543.2	0.145663	0.091193	0.063234	0.032955		123.2	0.209137	0.119786	0.064925	0.03911
	783.4	0.505136	0.331549	0.245723	0.171028		543.4	0.145947	0.091211	0.064043	0.032981		123.4	0.209254	0.119969	0.064544	0.039178
	783.6	0.50564	0.331732	0.245378	0.170914		543.6	0.145844	0.091037	0.064638	0.033576		123.6	0.209329	0.119793	0.063953	0.039238
	783.8	0.505689	0.331205	0.245949	0.171233		543.8	0.145742	0.09091	0.064981	0.033181		123.8	0.209409	0.119524	0.063806	0.038976
	784	0.506069	0.330894	0.246456	0.171384		544	0.145273	0.091008	0.064912	0.033129		124	0.209942	0.11997	0.06336	0.039354
	784.2	0.506725	0.330988	0.246788	0.172166		544.2	0.144487	0.09111	0.064964	0.033405		124.2	0.209979	0.120511	0.062986	0.039899
	784.4	0.506935	0.330644	0.247113	0.17318		544.4	0.144117	0.09092	0.064587	0.033271		124.4	0.20974	0.120855	0.062959	0.040068
	784.6	0.507419	0.330879	0.247116	0.173916		544.6	0.143491	0.091178	0.064362	0.03324		124.6	0.20994	0.12113	0.063	0.039899
	784.8	0.507309	0.331347	0.247238	0.174154		544.8	0.143555	0.091493	0.064511	0.032879		124.8	0.210575	0.12144	0.06294	0.03944
	785	0.507414	0.331573	0.247155	0.173585		545	0.143113	0.091656	0.064002	0.032446		125	0.210538	0.122191	0.063125	0.039986
	785.2	0.506811	0.331584	0.247453	0.173812		545.2	0.142713	0.092591	0.063989	0.032602		125.2	0.210588	0.122398	0.063591	0.040182
	785.4	0.506843	0.330553	0.247248	0.173678		545.4	0.143131	0.093157	0.064332	0.032746		125.4	0.210178	0.122006	0.063771	0.040222
	785.6	0.506772	0.330982	0.24782	0.174431		545.6	0.143913	0.093639	0.064375	0.03288		125.6	0.210543	0.121833	0.064034	0.040528
	785.8	0.50735	0.33183	0.247614	0.173725		545.8	0.144615	0.093489	0.063686	0.033159		125.8	0.210243	0.121772	0.064056	0.040577
	786	0.507818	0.332091	0.247712	0.173468		546	0.144844	0.09339	0.063276	0.032888		126	0.210401	0.121516	0.064066	0.040367
	786.2	0.507944	0.331932	0.248134	0.173113		546.2	0.145002	0.093785	0.063237	0.032349		126.2	0.21065	0.122119	0.064914	0.040653
	786.4	0.508143	0.331904	0.248275	0.172874		546.4	0.145337	0.093018	0.062862	0.032011		126.4	0.210757	0.121813	0.065294	0.040572
	786.6	0.508464	0.332057	0.248605	0.173008		546.6	0.145809	0.093066	0.062457	0.032467		126.6	0.211185	0.1216	0.065316	0.040392
	786.8	0.508941	0.332153	0.248735	0.173298		546.8	0.146298	0.093277	0.062876	0.03225		126.8	0.211491	0.121437	0.065639	0.040048
	787	0.509605	0.332556	0.248525	0.174434		547	0.146877	0.093313	0.063239	0.033043		127	0.211603	0.121603	0.066025	0.039861
	787.2	0.50965	0.332901	0.248477	0.174636		547.2	0.146716	0.093197	0.063579	0.032964		127.2	0.211848	0.121571	0.065858	0.039989
	787.4	0.510041	0.332682	0.248617	0.174735		547.4	0.146963	0.092367	0.064109	0.032749		127.4	0.212151	0.121122	0.065792	0.040199
	787.6	0.510037	0.332581	0.248926	0.175124		547.6	0.146761	0.091724	0.064069	0.03343		127.6	0.212728	0.120899	0.065792	0.040372
	787.8	0.50993	0.332585	0.249559	0.175625		547.8	0.146713	0.091387	0.064494	0.033735		127.8	0.213359	0.120915	0.065948	0.040518
	788	0.510408	0.333033	0.249302	0.175851		548	0.146136	0.091392	0.064875	0.033845		128	0.213583	0.121712	0.06584	0.040997
	788.2	0.51143	0.333513	0.24956	0.176804		548.2	0.14546	0.090828	0.065326	0.033878		128.2	0.214032	0.122025	0.06582	0.041327
	788.4	0.511313	0.334058	0.249778	0.176678		548.4	0.144764	0.090879	0.065646	0.033719		128.4	0.214282	0.122223	0.066232	0.040984
	788.6	0.510869	0.334149	0.249587	0.176949		548.6	0.144302	0.091802	0.065832	0.033283		128.6	0.214788	0.122557	0.066035	0.041045
	788.8	0.510553	0.334211	0.249802	0.176583		548.8	0.144564	0.091809	0.066296	0.032806		128.8	0.214728	0.123269	0.066377	0.040997
	789	0.510425	0.3344	0.249624	0.176478		549	0.144935	0.092107	0.066205	0.033062		129	0.214473	0.123775	0.066495	0.041408
	789.2	0.510279	0.334202	0.249853	0.177018		549.2	0.145071	0.092588	0.066637	0.033573		129.2	0.214618	0.123865	0.066621	0.041373
	789.4	0.510472	0.333969	0.250657	0.177485		549.4	0.145416	0.092651	0.066642	0.033577		129.4	0.21465	0.124094	0.06662	0.041123
	789.6	0.510983	0.335	0.250612	0.177604		549.6	0.146161	0.092949	0.066157	0.033069		129.6	0.214635	0.124309	0.066914	0.040951
	789.8	0.511735	0.335413	0.251014	0.177391		549.8	0.146515	0.093374	0.065424	0.032528		129.8	0.214262	0.124538	0.066408	0.04059
	790	0.512496	0.335629	0.251427	0.178		550	0.146517	0.09367	0.065324	0.031872		130	0.214677	0.124706	0.066546	0.040199
	790.2	0.512459	0.336139	0.251732	0.178264		550.2	0.146974	0.093932	0.06516	0.031534		130.2	0.214895	0.125555	0.06691	0.040367
	790.4	0.512878	0.335961	0.251514	0.178317		550.4	0.147211	0.093509	0.065007	0.031726		130.4	0.215116	0.125385	0.066404	0.040688
	790.6	0.512742	0.336016	0.251549	0.178696		550.6	0.147534	0.094196	0.065265	0.031893		130.6	0.215161	0.125533	0.066286	0.040262
	790.8	0.512637	0.336214	0.25174	0.179203		550.8	0.148172	0.094827	0.0652	0.031769		130.8	0.215392	0.125596	0.066232	0.040542
	791	0.51262	0.337115	0.252134	0.180053		551	0.148597	0.095043	0.065033	0.032546		131	0.215208	0.125996	0.065919	0.040284
	791.2	0.512942	0.337071	0.252773	0.180206		551.2	0.148993	0.095072	0.064934	0.032302		131.2	0.215324	0.125905	0.065407	0.040674
	791.4	0.512733	0.337215	0.252924	0.180389		551.4	0.149413	0.09516	0.065317	0.032746		131.4	0.215538	0.125596	0.065535	0.041295
	791.6	0.512757	0.337501	0.253278	0.180332		551.6	0.149644	0.095244	0.065144	0.03307		131.6	0.21605	0.125482	0.065487	0.041577
	791.8	0.513066	0.338635	0.253249	0.180659		551.8	0.149761	0.095655	0.065451	0.032986		131.8	0.216636	0.125747	0.0654	0.041931
	792	0.51345	0.338988	0.25291	0.180384		552	0.14982	0.095846	0.065934	0.033033		132	0.216838	0.125923	0.0655	0.04226
	792.2	0.514085	0.338962	0.253006	0.179943		552.2	0.149502	0.095857	0.066137	0.033435		132.2	0.217157	0.125853	0.065526	0.042201
	792.4	0.51383	0.338896	0.25317	0.179777		552.4	0.149158	0.096402	0.066264	0.03327		132.4	0.217279	0.125458	0.065592	0.042365
	792.6	0.513771	0.338208	0.253326	0.180257		552.6	0.149441	0.096921	0.066322	0.033357		132.6	0.217608	0.125556	0.065634	0.042826
	792.8	0.514442	0.338362	0.253446	0.180502		552.8	0.149474	0.096481	0.066628	0.034234		132.8	0.21764	0.125556	0.065802	0.04243
	793	0.51449	0.33846	0.253752	0.18132		553	0.149248	0.096135	0.066742	0.034787		133	0.218072	0.125348	0.065989	0.042513
	793.2	0.515287	0.338016	0.254193	0.181387		553.2	0.148938	0.095666	0.0668	0.034158		133.2	0.218284	0.125427	0.066729	0.042303
	793.4	0.515286	0.337837	0.254756	0.181423		553.4	0.149132	0.095613	0.066778	0.033879		133.4	0.218322	0.124997	0.066983	0.041931
	793.6	0.515864	0.337949	0.254747	0.181317		553.6	0.14941	0.095856	0.066666	0.03345		133.6	0.218194	0.124674	0.067335	0.041613
	793.8	0.51644	0.337724	0.255158	0.181911		553.8	0.149307	0.095403	0.066805	0.033172		133.8	0.218316	0.124795	0.06733	0.041375
	794	0.516934	0.338182	0.255097	0.182385		554	0.148529	0.094605	0.067204	0.033232		134	0.21872	0.124722	0.067837	0.041143
	794.2	0.516852	0.337941	0.25493	0.18234		554.2	0.147574	0.094188	0.067238	0.033713		134.2	0.218608	0.124923	0.068226	0.041365
	794.4	0.516804	0.33788	0.254654	0.182525		554.4	0.147564	0.093911	0.067683	0.033778		134.4	0.218637	0.124851	0.068315	0.041115
	794.6	0.516577	0.338075	0.2549	0.182631		554.6	0.147616	0.09429	0.067482	0.033799		134.6	0.218384	0.125202	0.068837	0.040599
	794.8	0.517101	0.338811	0.255321	0.182925		554.8	0.148161	0.094416	0.067191	0.034018		134.8	0.218646	0.125233	0.06889	0.040613
	795	0.517383	0.33927	0.255668	0.183367		555	0.14849	0.094396	0.067223	0.033742		135	0.218412	0.125701	0.068795	0.040311
	795.2	0.517862	0.338925	0.256023	0.183351		555.2	0.148174	0.094612	0.067383	0.033057		135.2	0.21846	0.125649	0.068916	0.040934
	795.4	0.517915	0.339533	0.255219	0.182756		555.4	0.148221	0.094632	0.067466	0.03295		135.4	0.218401	0.12598	0.068925	0.041373
	795.6	0.518317	0.340063	0.255416	0.182774		555.6	0.14867	0.09475	0.067081	0.032815		135.6	0.218797	0.126227	0.068869	0.041521
	795.8	0.518586	0.340758	0.255276	0.182894		555.8	0.149031	0.095493	0.067351	0.033336		135.8	0.218828	0.126657	0.068745	0.041409
	796	0.518652	0.340199	0.255493	0.18263		556	0.149228	0.095853	0.06795	0.034312		136	0.218294	0.127074	0.068813	0.041892
	796.2	0.51885	0.340659	0.255565	0.182823		556.2	0.149135	0.09586	0.068109	0.034704		136.2	0.218147	0.127552	0.068611	0.042101
	796.4	0.518962	0.34092	0.25624	0.183555		556.4	0.149475	0.096957	0.068111	0.034927		136.4	0.218714	0.127942	0.06845	0.042471
	796.6	0.518797	0.341045	0.257007	0.184284		556.6	0.149665	0.097144	0.06828	0.035486		136.6	0.218762	0.128207	0.068243	0.042527
	796.8	0.51935	0.34151	0.257204	0.184298		556.8	0.150011	0.097148	0.068572	0.036009		136.8	0.218835	0.128571	0.068089	0.042767
	797	0.519804	0.342083	0.257456	0.184362		557	0.150965	0.096897	0.068987	0.035639		137	0.219187	0.128772	0.068142	0.042858
	797.2	0.520281	0.342085	0.25786	0.183487		557.2	0.151515	0.096497	0.068918	0.03509		137.2	0.219326	0.128948	0.067915	0.042966
	797.4	0.520187	0.341798	0.257929	0.183485		557.4	0.15207	0.09655	0.068552	0.035113		137.4	0.219524	0.128964	0.067424	0.043121
	797.6	0.520776	0.341735	0.258116	0.183635		557.6	0.152314	0.096465	0.068651	0.03543		137.6	0.220158	0.129275	0.067294	0.042949
	797.8	0.520879	0.342342	0.258183	0.184197		557.8	0.152145	0.096082	0.068645	0.035118		137.8	0.2202	0.129484	0.067234	0.042589
	798	0.520671	0.343069	0.258258	0.184273		558	0.151565	0.095815	0.068861	0.035412		138	0.220419	0.129408	0.06708	0.042565
	798.2	0.521116	0.343052	0.258523	0.184731		558.2	0.151543	0.095944	0.068613	0.035322		138.2	0.220574	0.129617	0.067686	0.042836
	798.4	0.521153	0.343308	0.258357	0.185437		558.4	0.151904	0.096241	0.067986	0.034479		138.4	0.221107	0.129597	0.06773	0.042955
	798.6	0.521691	0.342962	0.258742	0.185262		558.6	0.151775	0.096709	0.06758	0.034487		138.6	0.221258	0.129381	0.067971	0.043095
	798.8	0.522361	0.343497	0.259249	0.185299		558.8	0.152002	0.096862	0.067044	0.034144		138.8	0.221434	0.128986	0.068119	0.043285
	799	0.522704	0.3435	0.259343	0.185269		559	0.151967	0.097264	0.066679	0.03409		139	0.221623	0.128957	0.068421	0.04314
	799.2	0.523031	0.343547	0.259588	0.1857		559.2	0.151398	0.097627	0.066426	0.034123		139.2	0.221532	0.128806	0.068892	0.043469
	799.4	0.523131	0.343624	0.259122	0.186138		559.4	0.15153	0.097934	0.065853	0.034646		139.4	0.221668	0.129067	0.068923	0.043416
	799.6	0.522929	0.344174	0.259775	0.1866		559.6	0.150797	0.098184	0.066168	0.035328		139.6	0.222092	0.128842	0.069471	0.043435
	799.8	0.522937	0.343862	0.260189	0.186859		559.8	0.150443	0.098276	0.06648	0.036509		139.8	0.222037	0.129036	0.069541	0.043106
	800	0.523042	0.343609	0.261019	0.187232		560	0.150047	0.098258	0.067086	0.036804		140	0.221484	0.12915	0.070146	0.043384
	800.2	0.523248	0.343867	0.260724	0.187754		560.2	0.149869	0.098653	0.067894	0.037024		140.2	0.221651	0.129129	0.070198	0.043076
	800.4	0.523401	0.344159	0.261175	0.187723		560.4	0.150682	0.099422	0.068158	0.037306		140.4	0.221897	0.128935	0.070068	0.043166
	800.6	0.523653	0.343803	0.261113	0.18766		560.6	0.151089	0.099098	0.068379	0.037607		140.6	0.221742	0.129096	0.069888	0.043186
	800.8	0.524161	0.344455	0.261457	0.187124		560.8	0.152273	0.099195	0.068804	0.037863		140.8	0.221959	0.129355	0.069759	0.043641
	801	0.52473	0.344921	0.261126	0.187095		561	0.153202	0.099073	0.06902	0.037473		141	0.222359	0.129728	0.069712	0.043793
	801.2	0.524274	0.34457	0.261848	0.186858		561.2	0.153457	0.098916	0.068665	0.037534		141.2	0.222517	0.129987	0.069149	0.043831
	801.4	0.52395	0.344001	0.262186	0.187387		561.4	0.153554	0.098941	0.068305	0.037166		141.4	0.22332	0.130504	0.069466	0.043816
	801.6	0.52382	0.344287	0.26217	0.187019		561.6	0.154075	0.098521	0.068748	0.037364		141.6	0.224083	0.130755	0.069864	0.043587
	801.8	0.523713	0.344535	0.262383	0.187336		561.8	0.154525	0.098331	0.068993	0.03704		141.8	0.224002	0.130908	0.070197	0.043484
	802	0.52378	0.344429	0.262623	0.187456		562	0.154159	0.098129	0.069536	0.037053		142	0.224245	0.13112	0.070474	0.043856
	802.2	0.523824	0.344243	0.262751	0.187794		562.2	0.154546	0.098287	0.069583	0.036606		142.2	0.224511	0.131247	0.071228	0.044178
	802.4	0.52388	0.344546	0.262584	0.187587		562.4	0.154775	0.098627	0.069381	0.036281		142.4	0.224853	0.131253	0.071431	0.044185
	802.6	0.524018	0.345063	0.262635	0.186871		562.6	0.15526	0.098619	0.069402	0.036424		142.6	0.224821	0.131175	0.071811	0.044413
	802.8	0.524296	0.345728	0.262451	0.187117		562.8	0.155113	0.098378	0.069361	0.036214		142.8	0.225059	0.131362	0.072313	0.044664
	803	0.524345	0.346256	0.2626	0.187335		563	0.154428	0.098677	0.069608	0.036142		143	0.224926	0.131348	0.072561	0.044891
	803.2	0.524379	0.346354	0.263155	0.187656		563.2	0.154204	0.098947	0.069308	0.035752		143.2	0.224878	0.131057	0.072777	0.045246
	803.4	0.524837	0.346448	0.263322	0.187599		563.4	0.154013	0.099085	0.069244	0.035994		143.4	0.22522	0.130929	0.072816	0.044863
	803.6	0.525142	0.347339	0.263325	0.187234		563.6	0.153389	0.098712	0.069459	0.036171		143.6	0.225163	0.130608	0.072549	0.044843
	803.8	0.525625	0.347113	0.263656	0.187086		563.8	0.153988	0.09857	0.069664	0.036637		143.8	0.224904	0.130545	0.072273	0.044891
	804	0.526164	0.347496	0.263225	0.186896		564	0.15445	0.098943	0.070179	0.036317		144	0.224616	0.130416	0.072229	0.045019
	804.2	0.526619	0.347487	0.262471	0.18696		564.2	0.154526	0.099526	0.069753	0.036941		144.2	0.224707	0.130214	0.071585	0.044904
	804.4	0.526969	0.348167	0.262784	0.186963		564.4	0.154726	0.100049	0.069107	0.036599		144.4	0.224705	0.130277	0.071169	0.045063
	804.6	0.527031	0.348007	0.262925	0.187515		564.6	0.154518	0.100405	0.068896	0.036889		144.6	0.224596	0.130947	0.070699	0.044798
	804.8	0.527492	0.348829	0.263319	0.187487		564.8	0.154318	0.100549	0.069114	0.037805		144.8	0.224942	0.131136	0.070598	0.044824
	805	0.527379	0.348395	0.263205	0.18801		565	0.154426	0.100629	0.068938	0.038069		145	0.225103	0.131652	0.070926	0.044719
	805.2	0.527001	0.348191	0.263878	0.188117		565.2	0.153967	0.100704	0.068953	0.03856		145.2	0.225245	0.131881	0.071094	0.044442
	805.4	0.526648	0.348102	0.263754	0.18856		565.4	0.153495	0.100515	0.069156	0.038939		145.4	0.225988	0.132428	0.071597	0.044228
	805.6	0.526743	0.347883	0.263465	0.188683		565.6	0.153643	0.100276	0.069837	0.03894		145.6	0.226097	0.132859	0.071743	0.044232
	805.8	0.52709	0.347955	0.264173	0.189188		565.8	0.153615	0.100277	0.070042	0.038491		145.8	0.226321	0.133104	0.071694	0.043996
	806	0.526636	0.348269	0.264164	0.189627		566	0.153641	0.100182	0.070051	0.038384		146	0.226645	0.133503	0.071998	0.043838
	806.2	0.526607	0.348618	0.26435	0.190292		566.2	0.154781	0.100222	0.070258	0.038054		146.2	0.22735	0.133841	0.07248	0.044014
	806.4	0.527037	0.348797	0.264593	0.190837		566.4	0.155149	0.100204	0.069828	0.037331		146.4	0.227819	0.133997	0.072812	0.04411
	806.6	0.527286	0.349102	0.264503	0.19105		566.6	0.155214	0.099949	0.069732	0.036723		146.6	0.228219	0.133992	0.072524	0.044691
	806.8	0.527625	0.349373	0.26487	0.191798		566.8	0.155059	0.099903	0.069937	0.036669		146.8	0.228408	0.134097	0.07226	0.044638
	807	0.527518	0.349536	0.265395	0.19156		567	0.155246	0.099979	0.069935	0.036536		147	0.22838	0.133917	0.071913	0.044893
	807.2	0.527632	0.349137	0.265859	0.191454		567.2	0.155961	0.099808	0.07017	0.036079		147.2	0.228495	0.133509	0.07199	0.044843
	807.4	0.528396	0.349458	0.2666	0.19132		567.4	0.156122	0.09929	0.070772	0.036594		147.4	0.22837	0.133231	0.071847	0.044768
	807.6	0.528727	0.349933	0.266805	0.191346		567.6	0.156527	0.098856	0.070738	0.036362		147.6	0.227996	0.133223	0.071693	0.045049
	807.8	0.528804	0.349694	0.266931	0.191306		567.8	0.156739	0.099312	0.07103	0.036651		147.8	0.227744	0.133185	0.071769	0.045384
	808	0.529206	0.349749	0.266388	0.190761		568	0.156976	0.099609	0.071044	0.036826		148	0.22762	0.133035	0.071452	0.045468
	808.2	0.529355	0.349405	0.266654	0.190721		568.2	0.156831	0.100217	0.070556	0.036823		148.2	0.227263	0.132816	0.071669	0.045394
	808.4	0.529917	0.349786	0.266609	0.190694		568.4	0.156641	0.100773	0.070981	0.036468		148.4	0.227074	0.132849	0.071611	0.045485
	808.6	0.53024	0.349907	0.266793	0.190189		568.6	0.155977	0.100968	0.071576	0.037449		148.6	0.226619	0.13314	0.071523	0.045131
	808.8	0.530854	0.350113	0.266961	0.189996		568.8	0.155952	0.100863	0.071939	0.038031		148.8	0.226825	0.133441	0.071763	0.045333
	809	0.53053	0.35019	0.266831	0.190019		569	0.156162	0.100974	0.071797	0.037766		149	0.226626	0.133544	0.071787	0.045044
	809.2	0.530851	0.350832	0.266614	0.189876		569.2	0.155767	0.101671	0.07232	0.037996		149.2	0.226628	0.133741	0.072224	0.04521
	809.4	0.530886	0.351264	0.266742	0.189885		569.4	0.155815	0.101835	0.072388	0.03769		149.4	0.226934	0.134069	0.072216	0.045046
	809.6	0.531235	0.351591	0.266972	0.19019		569.6	0.156015	0.101239	0.072832	0.036647		149.6	0.226758	0.134697	0.072251	0.044924
	809.8	0.531521	0.352399	0.267554	0.190718		569.8	0.15648	0.101169	0.072982	0.036876		149.8	0.227031	0.134706	0.072268	0.044637
	810	0.531367	0.352255	0.267626	0.191339		570	0.157094	0.101406	0.072832	0.037557		150	0.227694	0.135053	0.072893	0.044519
	810.2	0.531774	0.35258	0.268315	0.191825		570.2	0.157956	0.101583	0.072567	0.037131		150.2	0.228186	0.135356	0.073201	0.044582
	810.4	0.532241	0.352683	0.268371	0.191903		570.4	0.157879	0.101619	0.072792	0.03672		150.4	0.228552	0.135775	0.073104	0.044435
	810.6	0.532286	0.353516	0.268523	0.191963		570.6	0.157942	0.101538	0.072418	0.037129		150.6	0.228946	0.135934	0.072557	0.044683
	810.8	0.532387	0.353446	0.268915	0.191796		570.8	0.15761	0.101842	0.072632	0.037765		150.8	0.229224	0.136335	0.072528	0.044225
	811	0.532458	0.353295	0.268861	0.191417		571	0.157522	0.101546	0.072865	0.03829		151	0.229532	0.13616	0.072568	0.044204
	811.2	0.5323	0.353247	0.269534	0.191725		571.2	0.157886	0.101305	0.073488	0.038153		151.2	0.229349	0.135863	0.072785	0.044449
	811.4	0.532888	0.35354	0.269747	0.191561		571.4	0.157612	0.101528	0.073331	0.039094		151.4	0.229272	0.135832	0.073195	0.04486
	811.6	0.532427	0.35336	0.269832	0.192156		571.6	0.157755	0.101953	0.073293	0.038992		151.6	0.229139	0.135844	0.073417	0.044899
	811.8	0.532122	0.353183	0.269425	0.192124		571.8	0.15756	0.102351	0.073091	0.039343		151.8	0.229133	0.135763	0.073714	0.045182
	812	0.532629	0.353111	0.269666	0.191538		572	0.15802	0.102876	0.073242	0.039399		152	0.229722	0.135855	0.073841	0.045422
	812.2	0.532574	0.352697	0.27012	0.191684		572.2	0.158363	0.103615	0.072901	0.039237		152.2	0.229716	0.135911	0.074499	0.045514
	812.4	0.532775	0.353152	0.269695	0.191624		572.4	0.158623	0.104036	0.072955	0.038961		152.4	0.229935	0.135891	0.074423	0.045626
	812.6	0.532698	0.353139	0.269685	0.191546		572.6	0.158434	0.104048	0.072617	0.03927		152.6	0.230139	0.136231	0.07486	0.04563
	812.8	0.532786	0.352934	0.269878	0.192365		572.8	0.158816	0.103767	0.072403	0.039206		152.8	0.230713	0.136576	0.07514	0.045957
	813	0.532697	0.353208	0.269438	0.192475		573	0.158536	0.103937	0.072135	0.038987		153	0.230842	0.136296	0.075202	0.045679
	813.2	0.532823	0.353352	0.269325	0.193242		573.2	0.158845	0.104347	0.072348	0.03907		153.2	0.230836	0.136389	0.075553	0.046081
	813.4	0.533272	0.353789	0.26973	0.193519		573.4	0.158726	0.104483	0.072086	0.039073		153.4	0.231031	0.136738	0.075356	0.046035
	813.6	0.533795	0.353928	0.269464	0.194306		573.6	0.159239	0.104284	0.072081	0.039227		153.6	0.230829	0.136802	0.075388	0.046109
	813.8	0.534361	0.354178	0.269695	0.194899		573.8	0.159256	0.104348	0.071779	0.040612		153.8	0.23113	0.136531	0.075468	0.046134
	814	0.534835	0.353889	0.270115	0.195394		574	0.159004	0.104406	0.071924	0.040904		154	0.231447	0.136747	0.07574	0.046054
	814.2	0.535365	0.3544	0.270597	0.195491		574.2	0.159294	0.10466	0.071459	0.040371		154.2	0.231628	0.137069	0.075338	0.045984
	814.4	0.53579	0.355001	0.270628	0.195567		574.4	0.159436	0.105069	0.071788	0.040054		154.4	0.231837	0.137275	0.074794	0.04554
	814.6	0.536097	0.35538	0.270936	0.195698		574.6	0.159499	0.104935	0.071259	0.040281		154.6	0.231691	0.137513	0.074372	0.045339
	814.8	0.536772	0.355719	0.271461	0.195159		574.8	0.159426	0.105111	0.071515	0.040603		154.8	0.231921	0.137466	0.074402	0.044828
	815	0.536858	0.356206	0.271084	0.195558		575	0.159732	0.104576	0.071782	0.040909		155	0.232187	0.137141	0.07404	0.044811
	815.2	0.536962	0.356655	0.27157	0.196011		575.2	0.159863	0.104681	0.072159	0.040688		155.2	0.231921	0.137074	0.074145	0.045547
	815.4	0.537154	0.356593	0.271591	0.195834		575.4	0.159358	0.104683	0.072471	0.040985		155.4	0.232077	0.137109	0.074487	0.045502
	815.6	0.536839	0.356461	0.272205	0.196069		575.6	0.159797	0.104387	0.073072	0.040747		155.6	0.232079	0.136997	0.074243	0.04539
	815.8	0.537148	0.356091	0.272373	0.195677		575.8	0.160251	0.1044	0.073241	0.040641		155.8	0.232479	0.137021	0.074724	0.045436
	816	0.537013	0.355469	0.272512	0.195832		576	0.160947	0.10439	0.073678	0.039937		156	0.232977	0.137089	0.074979	0.04552
	816.2	0.536242	0.355232	0.272091	0.195665		576.2	0.161602	0.103948	0.073757	0.039782		156.2	0.233077	0.137357	0.075055	0.04579
	816.4	0.536497	0.355051	0.271267	0.195505		576.4	0.161855	0.103881	0.074489	0.039081		156.4	0.233682	0.137555	0.075109	0.046039
	816.6	0.536095	0.354853	0.271598	0.195381		576.6	0.161629	0.103414	0.075012	0.039138		156.6	0.234176	0.137953	0.075476	0.046283
	816.8	0.536015	0.354738	0.271341	0.195745		576.8	0.161701	0.103241	0.075861	0.039218		156.8	0.234395	0.138336	0.074893	0.046384
	817	0.535916	0.354752	0.271268	0.195414		577	0.161608	0.103572	0.075883	0.039025		157	0.234604	0.13856	0.074571	0.046784
	817.2	0.536045	0.354887	0.271428	0.195737		577.2	0.162327	0.103824	0.076134	0.039401		157.2	0.234828	0.138547	0.074293	0.047157
	817.4	0.536204	0.35557	0.271766	0.195452		577.4	0.162644	0.104627	0.076359	0.039832		157.4	0.235154	0.138817	0.074668	0.047261
	817.6	0.536497	0.355397	0.271305	0.195546		577.6	0.163539	0.104556	0.076496	0.039967		157.6	0.235196	0.13878	0.074478	0.047427
	817.8	0.536926	0.355659	0.271657	0.195564		577.8	0.163252	0.104811	0.076785	0.040392		157.8	0.235164	0.139165	0.074531	0.047298
	818	0.536969	0.35577	0.272091	0.195909		578	0.163734	0.105314	0.076622	0.040049		158	0.235568	0.139566	0.074673	0.047377
	818.2	0.536955	0.356595	0.272242	0.195855		578.2	0.164367	0.106175	0.075881	0.039544		158.2	0.235836	0.13996	0.074216	0.047082
	818.4	0.536661	0.356812	0.272417	0.195908		578.4	0.164898	0.106404	0.075436	0.039491		158.4	0.235592	0.140167	0.074479	0.046748
	818.6	0.537071	0.357094	0.272072	0.196113		578.6	0.165367	0.106363	0.075027	0.039496		158.6	0.235739	0.140291	0.075155	0.046796
	818.8	0.537207	0.357279	0.272633	0.196405		578.8	0.165316	0.107196	0.074242	0.039758		158.8	0.235977	0.140031	0.075405	0.046699
	819	0.537687	0.357519	0.272564	0.197126		579	0.165197	0.107333	0.073959	0.039876		159	0.235914	0.140048	0.07538	0.046608
	819.2	0.538048	0.357856	0.273459	0.197416		579.2	0.164759	0.107165	0.073212	0.039895		159.2	0.235967	0.140093	0.075665	0.046453
	819.4	0.538157	0.357798	0.274089	0.197869		579.4	0.164608	0.107202	0.072699	0.040014		159.4	0.236013	0.14011	0.075943	0.046057
	819.6	0.538333	0.358014	0.274359	0.198225		579.6	0.164879	0.107495	0.07251	0.04039		159.6	0.235948	0.139868	0.076275	0.046161
	819.8	0.538881	0.357929	0.274216	0.198322		579.8	0.164793	0.108119	0.072361	0.040144		159.8	0.235932	0.140145	0.07671	0.046323
	820	0.539306	0.35841	0.274154	0.198921		580	0.164715	0.10762	0.072416	0.039822		160	0.236213	0.140188	0.076621	0.046771
	820.2	0.539503	0.359034	0.274591	0.198596		580.2	0.16435	0.107852	0.072768	0.03985		160.2	0.23642	0.140335	0.076685	0.047193
	820.4	0.540333	0.359648	0.275285	0.198532		580.4	0.163675	0.108085	0.072977	0.039564		160.4	0.236654	0.140076	0.076796	0.04732
	820.6	0.540046	0.36026	0.27596	0.198305		580.6	0.163216	0.107995	0.073413	0.040109		160.6	0.236729	0.139961	0.076516	0.047577
	820.8	0.540572	0.360867	0.27557	0.198587		580.8	0.162674	0.107676	0.073838	0.040631		160.8	0.236821	0.140073	0.075991	0.04786
	821	0.540879	0.361608	0.276169	0.198093		581	0.162613	0.107575	0.074047	0.041173		161	0.237077	0.140003	0.076165	0.04823
	821.2	0.54092	0.362104	0.276106	0.198137		581.2	0.162844	0.107134	0.074785	0.041203		161.2	0.23691	0.139841	0.076204	0.048346
	821.4	0.541362	0.362575	0.276408	0.198135		581.4	0.16275	0.107621	0.075629	0.041136		161.4	0.236952	0.140226	0.076215	0.048568
	821.6	0.541809	0.36234	0.276682	0.197654		581.6	0.162963	0.107643	0.076085	0.04117		161.6	0.236805	0.140297	0.07616	0.048619
	821.8	0.541779	0.362688	0.277161	0.198075		581.8	0.162361	0.107661	0.07681	0.041148		161.8	0.237021	0.140425	0.07653	0.048787
	822	0.541588	0.362945	0.277659	0.198469		582	0.162525	0.107609	0.076962	0.04084		162	0.237436	0.14035	0.07655	0.048732
	822.2	0.541615	0.36302	0.277477	0.198417		582.2	0.162516	0.108349	0.077378	0.040547		162.2	0.237412	0.140254	0.076384	0.048486
	822.4	0.541376	0.362033	0.277843	0.197993		582.4	0.162474	0.108108	0.077202	0.040621		162.4	0.23748	0.140109	0.076578	0.048309
	822.6	0.541628	0.361737	0.277405	0.198133		582.6	0.162895	0.108262	0.077144	0.040543		162.6	0.237341	0.140332	0.076549	0.048263
	822.8	0.54177	0.361468	0.277908	0.198955		582.8	0.16307	0.108615	0.07707	0.040612		162.8	0.237389	0.140548	0.076539	0.048116
	823	0.542168	0.361995	0.278183	0.199527		583	0.16338	0.107924	0.077501	0.040439		163	0.237141	0.140785	0.076933	0.047816
	823.2	0.542118	0.36175	0.278192	0.200092		583.2	0.163466	0.107669	0.077616	0.03991		163.2	0.237484	0.141176	0.076976	0.047458
	823.4	0.542468	0.361746	0.278255	0.200385		583.4	0.16394	0.107987	0.078156	0.039751		163.4	0.237508	0.141186	0.076921	0.047739
	823.6	0.542668	0.361268	0.277966	0.200468		583.6	0.164523	0.108194	0.078291	0.03981		163.6	0.237536	0.141343	0.077169	0.047611
	823.8	0.543208	0.361155	0.278137	0.200312		583.8	0.165069	0.108086	0.077966	0.03964		163.8	0.238108	0.141585	0.077279	0.047803
	824	0.543166	0.361295	0.278517	0.200618		584	0.165504	0.107715	0.077888	0.039288		164	0.238753	0.141368	0.077442	0.048001
	824.2	0.542981	0.361526	0.278908	0.200461		584.2	0.165261	0.107619	0.077267	0.038998		164.2	0.238866	0.141249	0.077832	0.048236
	824.4	0.543168	0.362103	0.279155	0.200859		584.4	0.165091	0.107904	0.076932	0.03955		164.4	0.239022	0.141178	0.077775	0.048512
	824.6	0.543266	0.362623	0.279273	0.201054		584.6	0.164874	0.107802	0.076857	0.040232		164.6	0.239383	0.141465	0.07783	0.048842
	824.8	0.543546	0.363293	0.279224	0.201665		584.8	0.164764	0.107258	0.076751	0.041129		164.8	0.239494	0.141738	0.0777	0.048759
	825	0.544046	0.363632	0.279354	0.201483		585	0.164965	0.107301	0.076553	0.041835		165	0.239164	0.141787	0.077931	0.048939
	825.2	0.544148	0.363108	0.279727	0.201988		585.2	0.164849	0.107196	0.076884	0.041794		165.2	0.239001	0.141883	0.077978	0.049108
	825.4	0.544499	0.363286	0.280527	0.202414		585.4	0.16473	0.10752	0.07665	0.04213		165.4	0.239043	0.141931	0.078188	0.049052
	825.6	0.544345	0.363647	0.28135	0.202382		585.6	0.164821	0.107425	0.076666	0.042478		165.6	0.239264	0.141827	0.07879	0.048998
	825.8	0.545024	0.363792	0.281708	0.20326		585.8	0.164564	0.107294	0.076786	0.042335		165.8	0.239471	0.141733	0.078769	0.048789
	826	0.545641	0.363688	0.282076	0.203199		586	0.164989	0.107614	0.07642	0.042268		166	0.239521	0.141483	0.078321	0.04848
	826.2	0.54591	0.363407	0.28215	0.202745		586.2	0.16508	0.107709	0.076283	0.042575		166.2	0.239481	0.141457	0.078097	0.048285
	826.4	0.545852	0.363461	0.282529	0.202432		586.4	0.165183	0.107278	0.07602	0.042326		166.4	0.239871	0.141728	0.07801	0.048195
	826.6	0.545965	0.363961	0.28248	0.203307		586.6	0.165467	0.107866	0.076097	0.04201		166.6	0.239682	0.141953	0.078334	0.048427
	826.8	0.546618	0.364155	0.283005	0.203967		586.8	0.165991	0.108138	0.076426	0.041718		166.8	0.240301	0.141969	0.078439	0.048422
	827	0.54666	0.364267	0.283358	0.204225		587	0.166688	0.108497	0.077137	0.041282		167	0.240228	0.142151	0.078186	0.048026
	827.2	0.546981	0.3642	0.283172	0.204101		587.2	0.167207	0.108616	0.077706	0.040851		167.2	0.240765	0.14222	0.077894	0.048019
	827.4	0.547417	0.364251	0.283039	0.203791		587.4	0.167782	0.108458	0.077788	0.040662		167.4	0.241111	0.142136	0.077925	0.04805
	827.6	0.547297	0.364139	0.282873	0.204034		587.6	0.168304	0.108605	0.077749	0.040563		167.6	0.241304	0.142387	0.078027	0.048132
	827.8	0.547076	0.36469	0.282995	0.203426		587.8	0.168719	0.108827	0.078098	0.040414		167.8	0.241889	0.142297	0.077668	0.048248
	828	0.546529	0.364666	0.282634	0.203464		588	0.16883	0.10866	0.077877	0.039995		168	0.241718	0.142489	0.077754	0.048539
	828.2	0.546588	0.365245	0.282335	0.2034		588.2	0.168316	0.108604	0.077755	0.040505		168.2	0.241977	0.142532	0.077553	0.048716
	828.4	0.54633	0.365861	0.282535	0.203422		588.4	0.167754	0.108989	0.078267	0.040842		168.4	0.242132	0.142717	0.077521	0.048531
	828.6	0.54689	0.365886	0.282466	0.203356		588.6	0.167295	0.108858	0.077965	0.041419		168.6	0.242138	0.142678	0.077406	0.048333
	828.8	0.547052	0.36586	0.282279	0.20345		588.8	0.167594	0.108985	0.078624	0.042133		168.8	0.241661	0.142607	0.077039	0.04823
	829	0.54731	0.365642	0.282053	0.203739		589	0.167723	0.109204	0.078793	0.04237		169	0.241731	0.142718	0.077471	0.04825
	829.2	0.547362	0.365214	0.282362	0.204042		589.2	0.167308	0.108996	0.078752	0.042741		169.2	0.241753	0.142968	0.077803	0.048362
	829.4	0.54749	0.3656	0.282466	0.204454		589.4	0.167163	0.10891	0.078027	0.043062		169.4	0.241655	0.143078	0.078219	0.048214
	829.6	0.548112	0.366115	0.28253	0.204654		589.6	0.16687	0.108936	0.078597	0.043237		169.6	0.24192	0.143115	0.078504	0.047845
	829.8	0.548979	0.366151	0.282661	0.205009		589.8	0.166751	0.108891	0.07854	0.043031		169.8	0.242115	0.143314	0.078615	0.047364
	830	0.549019	0.366276	0.282587	0.2054		590	0.166291	0.108947	0.078213	0.042974		170	0.242094	0.143649	0.078817	0.047403
	830.2	0.549224	0.366154	0.282658	0.20588		590.2	0.166385	0.108771	0.078404	0.042864		170.2	0.242139	0.144166	0.079261	0.047678
	830.4	0.549342	0.366801	0.283121	0.206636		590.4	0.166069	0.109174	0.078372	0.042365		170.4	0.242834	0.144561	0.07974	0.047714
	830.6	0.549906	0.366831	0.283166	0.207413		590.6	0.166258	0.109954	0.078898	0.042305		170.6	0.243102	0.144737	0.079959	0.048201
	830.8	0.550744	0.366508	0.283253	0.207594		590.8	0.166763	0.110469	0.079165	0.042499		170.8	0.243586	0.144739	0.079788	0.048027
	831	0.550719	0.366833	0.283312	0.207956		591	0.167318	0.11066	0.079674	0.042351		171	0.24381	0.144997	0.080035	0.048545
	831.2	0.550739	0.367087	0.283207	0.20845		591.2	0.167408	0.110097	0.079898	0.042364		171.2	0.243802	0.145096	0.080051	0.049275
	831.4	0.550967	0.36725	0.283145	0.208627		591.4	0.167873	0.110584	0.080023	0.042197		171.4	0.243554	0.145219	0.080324	0.049638
	831.6	0.550456	0.367143	0.283472	0.208392		591.6	0.167826	0.11081	0.079792	0.042293		171.6	0.243164	0.145172	0.080148	0.049993
	831.8	0.549936	0.367366	0.283561	0.20759		591.8	0.168457	0.110623	0.079926	0.042886		171.8	0.242753	0.145347	0.080205	0.049754
	832	0.550039	0.367474	0.283459	0.207629		592	0.168136	0.110144	0.079487	0.043057		172	0.242522	0.145642	0.080479	0.04973
	832.2	0.549947	0.367728	0.283367	0.207352		592.2	0.167749	0.109819	0.079974	0.043585		172.2	0.242854	0.145684	0.079984	0.049497
	832.4	0.549912	0.368001	0.283866	0.206785		592.4	0.167573	0.1097	0.079783	0.043633		172.4	0.242639	0.14568	0.080029	0.049066
	832.6	0.550179	0.367814	0.284008	0.206942		592.6	0.167953	0.109975	0.079738	0.043982		172.6	0.2425	0.1454	0.07968	0.049185
	832.8	0.550177	0.36808	0.284315	0.207202		592.8	0.168129	0.109692	0.080393	0.044192		172.8	0.242633	0.145428	0.079239	0.049364
	833	0.550129	0.36805	0.284276	0.20732		593	0.168064	0.109595	0.080514	0.044255		173	0.242619	0.145642	0.079636	0.049053
	833.2	0.550538	0.368292	0.284286	0.207184		593.2	0.16754	0.109635	0.080486	0.044095		173.2	0.242655	0.145665	0.079821	0.048875
	833.4	0.550702	0.369065	0.284697	0.207015		593.4	0.167602	0.109664	0.080938	0.044193		173.4	0.243218	0.145231	0.079803	0.048603
	833.6	0.551036	0.36942	0.284982	0.206932		593.6	0.167319	0.109473	0.081583	0.043855		173.6	0.243723	0.145378	0.08008	0.048379
	833.8	0.550967	0.370182	0.285443	0.206834		593.8	0.167529	0.109563	0.081289	0.043833		173.8	0.244196	0.145756	0.080329	0.048464
	834	0.550555	0.369997	0.285406	0.20679		594	0.1671	0.110131	0.081569	0.043927		174	0.244196	0.145839	0.080654	0.048565
	834.2	0.551077	0.369943	0.286167	0.206902		594.2	0.16743	0.110306	0.081743	0.043762		174.2	0.244782	0.145891	0.080492	0.048632
	834.4	0.551271	0.370387	0.286288	0.207154		594.4	0.167114	0.111026	0.081369	0.043571		174.4	0.245466	0.145855	0.080463	0.048423
	834.6	0.551687	0.37085	0.285968	0.208108		594.6	0.167537	0.111754	0.081768	0.043216		174.6	0.245989	0.146077	0.080252	0.048592
	834.8	0.551674	0.370654	0.286398	0.208835		594.8	0.167599	0.112018	0.081523	0.043353		174.8	0.246408	0.146063	0.080324	0.048498
	835	0.551447	0.371112	0.286934	0.209776		595	0.167902	0.112115	0.081002	0.04323		175	0.246489	0.146576	0.080609	0.049163
	835.2	0.551291	0.371562	0.287186	0.210216		595.2	0.16804	0.112079	0.080524	0.043111		175.2	0.24646	0.146894	0.080777	0.04925
	835.4	0.551818	0.372096	0.287279	0.210103		595.4	0.1686	0.112376	0.080217	0.043016		175.4	0.246314	0.14724	0.081288	0.04895
	835.6	0.551353	0.371997	0.287564	0.21005		595.6	0.168981	0.112226	0.079584	0.043159		175.6	0.24623	0.147306	0.081549	0.048835
	835.8	0.551583	0.372682	0.288117	0.210611		595.8	0.169778	0.111965	0.079798	0.043453		175.8	0.246129	0.14782	0.081609	0.048959
	836	0.551904	0.37283	0.288451	0.21123		596	0.169778	0.111805	0.078975	0.043512		176	0.245967	0.148003	0.081449	0.048964
	836.2	0.551921	0.373005	0.288606	0.211386		596.2	0.170441	0.111535	0.079162	0.044354		176.2	0.245743	0.148304	0.081582	0.049299
	836.4	0.552143	0.373081	0.288551	0.211347		596.4	0.170549	0.111741	0.078954	0.044285		176.4	0.245386	0.148472	0.081998	0.049591
	836.6	0.552457	0.372619	0.288605	0.211973		596.6	0.171145	0.111715	0.079813	0.044251		176.6	0.245121	0.148503	0.081826	0.0501
	836.8	0.552766	0.372958	0.289015	0.211899		596.8	0.171299	0.111227	0.080214	0.043913		176.8	0.244662	0.148511	0.081588	0.050564
	837	0.552894	0.372953	0.288651	0.211406		597	0.171545	0.111702	0.080463	0.043788		177	0.244361	0.148533	0.081856	0.05057
	837.2	0.553237	0.372966	0.288703	0.211175		597.2	0.171508	0.112015	0.080962	0.043459		177.2	0.244607	0.148537	0.08153	0.050422
	837.4	0.553214	0.373083	0.289295	0.210847		597.4	0.171699	0.11169	0.081215	0.043789		177.4	0.24485	0.148595	0.081777	0.050614
	837.6	0.55297	0.372799	0.289134	0.210911		597.6	0.171901	0.111971	0.080852	0.043856		177.6	0.244821	0.148564	0.082394	0.050841
	837.8	0.552732	0.372829	0.289122	0.21034		597.8	0.171645	0.112355	0.080971	0.044479		177.8	0.244944	0.148556	0.082734	0.050983
	838	0.552886	0.372274	0.288929	0.210294		598	0.171105	0.112829	0.081642	0.044279		178	0.245043	0.148243	0.082708	0.050869
	838.2	0.553579	0.372366	0.288978	0.211031		598.2	0.171692	0.113037	0.081328	0.044		178.2	0.245359	0.147958	0.082941	0.050815
	838.4	0.55346	0.372285	0.288526	0.211396		598.4	0.171585	0.11363	0.081511	0.043961		178.4	0.24599	0.147795	0.083194	0.050779
	838.6	0.553445	0.372101	0.288639	0.211364		598.6	0.17137	0.114247	0.081688	0.044079		178.6	0.246325	0.147834	0.083465	0.050595
	838.8	0.553517	0.371997	0.288618	0.211285		598.8	0.171617	0.114098	0.081194	0.044315		178.8	0.246729	0.147799	0.08327	0.050346
	839	0.553456	0.372268	0.288417	0.211996		599	0.171571	0.113726	0.081106	0.044259		179	0.247289	0.147759	0.083414	0.050105
	839.2	0.553465	0.372574	0.288513	0.211636		599.2	0.171211	0.113117	0.080595	0.044362		179.2	0.248045	0.148084	0.083654	0.049873
	839.4	0.553319	0.372624	0.288919	0.211697		599.4	0.170984	0.112669	0.08073	0.044354		179.4	0.248233	0.147913	0.083991	0.049644
	839.6	0.552953	0.372778	0.288934	0.211697		599.6	0.170713	0.112766	0.080823	0.044374		179.6	0.248308	0.147875	0.084127	0.049892
	839.8	0.552938	0.373141	0.289671	0.212009		599.8	0.170206	0.112357	0.080857	0.044523		179.8	0.248563	0.148154	0.084279	0.050055
	840	0.552913	0.373158	0.289773	0.211967		600	0.170444	0.111875	0.080515	0.045298		180	0.248677	0.148459	0.084181	0.050281
	840.2	0.55338	0.373235	0.289769	0.211763		600.2	0.171103	0.111557	0.081105	0.045399		180.2	0.248874	0.148924	0.083917	0.050615
	840.4	0.55334	0.372956	0.289363	0.211797		600.4	0.171176	0.111716	0.081395	0.045186		180.4	0.249187	0.149124	0.083602	0.050476
	840.6	0.553509	0.372988	0.289817	0.211875		600.6	0.171865	0.111535	0.081819	0.045038		180.6	0.249012	0.149147	0.082795	0.050784
	840.8	0.554015	0.373649	0.290342	0.211695		600.8	0.17206	0.111641	0.081564	0.044546		180.8	0.249156	0.149495	0.082667	0.050867
	841	0.554237	0.37391	0.289632	0.211694		601	0.172122	0.11201	0.081309	0.044397		181	0.249597	0.149939	0.082509	0.050957
	841.2	0.554656	0.373757	0.289902	0.212085		601.2	0.172198	0.111641	0.081902	0.044172		181.2	0.249713	0.150402	0.082838	0.05118
	841.4	0.554762	0.37383	0.290314	0.212533		601.4	0.172826	0.11114	0.081762	0.044355		181.4	0.24988	0.150945	0.083576	0.051446
	841.6	0.555192	0.37357	0.290832	0.212957		601.6	0.173213	0.111436	0.081754	0.044503		181.6	0.249977	0.151133	0.083856	0.051816
	841.8	0.555447	0.373742	0.290681	0.213045		601.8	0.173162	0.111332	0.08223	0.044054		181.8	0.249688	0.151491	0.083946	0.051988
	842	0.555708	0.373944	0.290929	0.213221		602	0.173691	0.111684	0.08297	0.043654		182	0.249852	0.151424	0.084284	0.052146
	842.2	0.555562	0.374195	0.291003	0.213135		602.2	0.174504	0.111893	0.083211	0.043054		182.2	0.249726	0.151525	0.08495	0.052211
	842.4	0.555888	0.373984	0.291366	0.21272		602.4	0.174736	0.1119	0.083134	0.043057		182.4	0.249695	0.151607	0.085129	0.05203
	842.6	0.556038	0.373872	0.291277	0.212593		602.6	0.174959	0.112057	0.082797	0.043342		182.6	0.249412	0.151487	0.085189	0.052167
	842.8	0.556139	0.374863	0.291763	0.21323		602.8	0.175035	0.111432	0.082798	0.043279		182.8	0.249349	0.151684	0.084913	0.05174
	843	0.556059	0.374667	0.291589	0.213382		603	0.174954	0.111411	0.082962	0.043262		183	0.249202	0.151574	0.085056	0.051399
	843.2	0.556464	0.374901	0.2919	0.213118		603.2	0.173936	0.110988	0.082453	0.042981		183.2	0.249305	0.151805	0.085059	0.051198
	843.4	0.556473	0.375163	0.291654	0.213432		603.4	0.173256	0.111001	0.082467	0.042847		183.4	0.249583	0.151338	0.085048	0.051087
	843.6	0.556825	0.375863	0.29134	0.213263		603.6	0.173108	0.111532	0.082773	0.042748		183.6	0.25003	0.15129	0.085046	0.050821
	843.8	0.557168	0.375939	0.292102	0.213748		603.8	0.173383	0.111771	0.082471	0.043036		183.8	0.250606	0.151101	0.084835	0.050787
	844	0.5575	0.375927	0.291905	0.214093		604	0.17378	0.112245	0.082559	0.042654		184	0.250688	0.15097	0.084073	0.050605
	844.2	0.558231	0.375898	0.291475	0.214189		604.2	0.174192	0.112991	0.082197	0.04201		184.2	0.250671	0.150841	0.083793	0.050331
	844.4	0.558286	0.375869	0.291685	0.214477		604.4	0.173743	0.113698	0.082097	0.042217		184.4	0.251102	0.15076	0.083801	0.050389
	844.6	0.558508	0.376068	0.292077	0.2145		604.6	0.173946	0.114275	0.081801	0.042141		184.6	0.251059	0.150875	0.08375	0.050582
	844.8	0.559228	0.376408	0.291765	0.214638		604.8	0.174538	0.114902	0.081787	0.041726		184.8	0.251471	0.151197	0.084188	0.050538
	845	0.559094	0.37646	0.291672	0.214622		605	0.174507	0.114859	0.082013	0.041665		185	0.251348	0.151283	0.084224	0.050972
	845.2	0.558953	0.376353	0.292939	0.214813		605.2	0.174807	0.114674	0.08239	0.042148		185.2	0.251316	0.151323	0.084402	0.051097
	845.4	0.558831	0.376412	0.293489	0.21493		605.4	0.175459	0.115253	0.08266	0.042156		185.4	0.250957	0.151654	0.084326	0.051231
	845.6	0.558761	0.376797	0.2941	0.21521		605.6	0.17539	0.11567	0.082724	0.042495		185.6	0.250736	0.151854	0.084491	0.051384
	845.8	0.558835	0.376985	0.293548	0.214577		605.8	0.175283	0.115602	0.082976	0.042573		185.8	0.25028	0.151954	0.084448	0.051834
	846	0.558849	0.377147	0.294174	0.214392		606	0.175592	0.115763	0.083126	0.042866		186	0.250417	0.152154	0.084953	0.052345
	846.2	0.558722	0.377793	0.294529	0.214705		606.2	0.176098	0.115397	0.08277	0.042853		186.2	0.249949	0.152345	0.085063	0.052556
	846.4	0.558853	0.377904	0.295065	0.214773		606.4	0.176338	0.115293	0.082635	0.043997		186.4	0.250005	0.152105	0.084905	0.052852
	846.6	0.559052	0.377825	0.295459	0.214632		606.6	0.176001	0.115297	0.082966	0.04441		186.6	0.249995	0.152389	0.08472	0.053089
	846.8	0.558708	0.3785	0.295625	0.214534		606.8	0.175858	0.115139	0.083336	0.044764		186.8	0.25001	0.152528	0.084438	0.05288
	847	0.558884	0.377895	0.295321	0.214703		607	0.175661	0.115334	0.083456	0.045261		187	0.250424	0.152668	0.084478	0.053216
	847.2	0.558956	0.378296	0.295408	0.214845		607.2	0.174919	0.114732	0.08357	0.045774		187.2	0.251027	0.152853	0.084328	0.053284
	847.4	0.558827	0.378589	0.294964	0.215172		607.4	0.174558	0.115137	0.084007	0.046297		187.4	0.251662	0.152812	0.084402	0.053237
	847.6	0.55928	0.378689	0.295315	0.214964		607.6	0.174138	0.115624	0.08443	0.04643		187.6	0.252049	0.152953	0.084591	0.053346
	847.8	0.559754	0.37856	0.294996	0.215357		607.8	0.174107	0.115797	0.084656	0.046361		187.8	0.252268	0.153082	0.084127	0.053563
	848	0.560532	0.378362	0.294384	0.215325		608	0.173512	0.115922	0.084734	0.045814		188	0.252389	0.153381	0.084213	0.053388
	848.2	0.560971	0.378269	0.293745	0.215253		608.2	0.173503	0.116286	0.084886	0.045544		188.2	0.252955	0.153333	0.084441	0.053304
	848.4	0.560928	0.378549	0.294194	0.215562		608.4	0.173214	0.116233	0.085299	0.045458		188.4	0.253106	0.15347	0.08429	0.053184
	848.6	0.561065	0.378607	0.294017	0.215736		608.6	0.173654	0.11677	0.085575	0.045211		188.6	0.252952	0.153718	0.08399	0.052579
	848.8	0.561792	0.379097	0.29414	0.215915		608.8	0.174454	0.11614	0.085551	0.044561		188.8	0.253053	0.153752	0.083754	0.05243
	849	0.561432	0.378935	0.294873	0.216169		609	0.174284	0.116105	0.086136	0.044584		189	0.252835	0.153686	0.083681	0.052045
	849.2	0.561689	0.379198	0.295552	0.216802		609.2	0.174514	0.116602	0.085969	0.045006		189.2	0.252668	0.153582	0.083994	0.05207
	849.4	0.562054	0.379131	0.295699	0.217316		609.4	0.174679	0.116624	0.08581	0.044429		189.4	0.252262	0.153711	0.084313	0.052296
	849.6	0.562086	0.3794	0.296177	0.21738		609.6	0.174947	0.1162	0.08505	0.044858		189.6	0.252512	0.153595	0.084217	0.051879
	849.8	0.562765	0.379583	0.296375	0.217409		609.8	0.175329	0.115573	0.084371	0.045378		189.8	0.252559	0.15351	0.084278	0.052558
	850	0.562959	0.380155	0.297357	0.218076		610	0.175684	0.11537	0.083988	0.045474		190	0.252701	0.153237	0.084662	0.052593
	850.2	0.562545	0.380477	0.298121	0.218858		610.2	0.176253	0.115271	0.084097	0.045477		190.2	0.252743	0.153111	0.084718	0.052527
	850.4	0.561969	0.379926	0.29848	0.218535		610.4	0.176238	0.115238	0.084338	0.046213		190.4	0.253336	0.15263	0.084608	0.052568
	850.6	0.561846	0.379257	0.298961	0.218546		610.6	0.176027	0.115267	0.084112	0.0464		190.6	0.253359	0.152825	0.08469	0.05282
	850.8	0.561791	0.379073	0.298681	0.21841		610.8	0.176104	0.114967	0.083654	0.046656		190.8	0.253848	0.152851	0.084867	0.053139
	851	0.562011	0.378645	0.299306	0.218555		611	0.176149	0.114988	0.083585	0.047232		191	0.254161	0.152957	0.085377	0.053574
	851.2	0.562181	0.379002	0.299374	0.218353		611.2	0.176529	0.114866	0.083705	0.047551		191.2	0.254044	0.152751	0.085152	0.053531
	851.4	0.562514	0.379015	0.298856	0.218787		611.4	0.176695	0.115538	0.084195	0.047275		191.4	0.254569	0.152666	0.085385	0.05355
	851.6	0.562599	0.378803	0.298347	0.218572		611.6	0.177029	0.115875	0.084258	0.04758		191.6	0.255212	0.152727	0.085407	0.054183
	851.8	0.562732	0.379104	0.297899	0.218541		611.8	0.177611	0.116348	0.084871	0.047503		191.8	0.255316	0.153192	0.085554	0.054028
	852	0.563028	0.379166	0.297574	0.218589		612	0.178087	0.116496	0.084807	0.047549		192	0.255057	0.15334	0.086211	0.053602
	852.2	0.562564	0.379636	0.297131	0.218818		612.2	0.178269	0.117081	0.085558	0.04702		192.2	0.255064	0.153388	0.085806	0.053214
	852.4	0.562391	0.380426	0.297376	0.219189		612.4	0.178304	0.117181	0.085681	0.047355		192.4	0.255003	0.153794	0.085533	0.05312
	852.6	0.562944	0.380885	0.297104	0.219327		612.6	0.178322	0.117714	0.085318	0.047311		192.6	0.255057	0.154115	0.085317	0.052677
	852.8	0.563427	0.381281	0.297267	0.219499		612.8	0.178909	0.117822	0.084884	0.047462		192.8	0.255091	0.154377	0.085848	0.052703
	853	0.563037	0.380921	0.297019	0.21927		613	0.178794	0.118265	0.085382	0.047717		193	0.254808	0.154559	0.086451	0.052253
	853.2	0.563747	0.381135	0.296845	0.219361		613.2	0.17886	0.11824	0.085075	0.047782		193.2	0.254756	0.154778	0.086928	0.052655
	853.4	0.563942	0.381179	0.296714	0.219132		613.4	0.178991	0.117873	0.084841	0.04726		193.4	0.255006	0.154963	0.086798	0.052396
	853.6	0.56474	0.382049	0.296617	0.219266		613.6	0.179232	0.117789	0.084948	0.048072		193.6	0.255338	0.154939	0.086848	0.052086
	853.8	0.565596	0.382513	0.296614	0.219509		613.8	0.179301	0.117605	0.085181	0.048318		193.8	0.255647	0.155115	0.087083	0.052373
	854	0.565711	0.382074	0.296958	0.219626		614	0.178723	0.118186	0.085868	0.047666		194	0.25541	0.155298	0.087167	0.052016
	854.2	0.565662	0.381976	0.297171	0.219949		614.2	0.178222	0.118371	0.086123	0.047673		194.2	0.255263	0.155345	0.086774	0.051959
	854.4	0.565566	0.381512	0.296756	0.219306		614.4	0.177848	0.118597	0.086256	0.048157		194.4	0.255645	0.15531	0.086379	0.051947
	854.6	0.566253	0.381353	0.297671	0.219135		614.6	0.177367	0.118596	0.085731	0.047686		194.6	0.25566	0.155334	0.086419	0.052256
	854.8	0.566549	0.381344	0.297832	0.219407		614.8	0.177323	0.118232	0.086132	0.047287		194.8	0.2558	0.155216	0.086576	0.052439
	855	0.566507	0.381587	0.298892	0.219645		615	0.177334	0.11846	0.086315	0.047096		195	0.255705	0.154913	0.086426	0.052609
	855.2	0.56698	0.381816	0.299312	0.219753		615.2	0.177128	0.118441	0.086321	0.046354		195.2	0.255887	0.154765	0.086122	0.052457
	855.4	0.566624	0.382106	0.29939	0.21998		615.4	0.177167	0.118168	0.086994	0.046202		195.4	0.25637	0.155205	0.086087	0.052676
	855.6	0.565848	0.382418	0.300181	0.220062		615.6	0.176983	0.118292	0.086869	0.046125		195.6	0.256565	0.1556	0.086422	0.05346
	855.8	0.565672	0.382898	0.300972	0.22001		615.8	0.177012	0.118668	0.086712	0.046003		195.8	0.256297	0.156249	0.086999	0.0532
	856	0.565494	0.382791	0.301114	0.220209		616	0.177263	0.11856	0.086263	0.045449		196	0.256295	0.15616	0.087247	0.053548
	856.2	0.564974	0.383253	0.301382	0.220005		616.2	0.176536	0.119067	0.086252	0.045138		196.2	0.256663	0.156302	0.086754	0.053751
	856.4	0.564766	0.383438	0.301722	0.219821		616.4	0.17626	0.119205	0.085637	0.045793		196.4	0.256732	0.156507	0.086915	0.054133
	856.6	0.565205	0.383367	0.301548	0.219506		616.6	0.17623	0.119374	0.085018	0.045446		196.6	0.256676	0.1566	0.086957	0.054112
	856.8	0.565375	0.383454	0.301869	0.219558		616.8	0.177046	0.119238	0.085155	0.045472		196.8	0.256915	0.15681	0.087344	0.05416
	857	0.565413	0.383387	0.30169	0.219423		617	0.177116	0.118882	0.08552	0.044903		197	0.256807	0.156741	0.087538	0.05452
	857.2	0.566414	0.383151	0.301575	0.219795		617.2	0.177436	0.118702	0.085398	0.044787		197.2	0.256906	0.157152	0.087834	0.055073
	857.4	0.56668	0.38307	0.301591	0.219894		617.4	0.178248	0.118818	0.085459	0.044632		197.4	0.257011	0.157453	0.08773	0.055021
	857.6	0.566912	0.383645	0.30157	0.220221		617.6	0.178726	0.118628	0.085624	0.04517		197.6	0.257149	0.157416	0.087774	0.055319
	857.8	0.567161	0.382733	0.301717	0.220142		617.8	0.179164	0.118454	0.085855	0.044743		197.8	0.257104	0.157521	0.087616	0.055282
	858	0.567149	0.381888	0.302386	0.220402		618	0.179084	0.11885	0.085868	0.044453		198	0.256759	0.157644	0.087521	0.055414
	858.2	0.567358	0.382623	0.30255	0.220586		618.2	0.179418	0.118682	0.08604	0.045242		198.2	0.257128	0.157598	0.087405	0.05536
	858.4	0.567094	0.382677	0.302916	0.220665		618.4	0.180612	0.119063	0.085997	0.045053		198.4	0.257894	0.157854	0.087713	0.055548
	858.6	0.567643	0.382915	0.303816	0.221138		618.6	0.18106	0.118803	0.085952	0.044594		198.6	0.258054	0.157414	0.088306	0.055679
	858.8	0.567654	0.383086	0.30357	0.221918		618.8	0.181509	0.118865	0.086502	0.044664		198.8	0.258291	0.157392	0.088363	0.055463
	859	0.567471	0.383357	0.304284	0.221637		619	0.18149	0.118661	0.086287	0.044677		199	0.258866	0.157666	0.088189	0.054889
	859.2	0.56755	0.383883	0.304707	0.221587		619.2	0.181927	0.118703	0.086472	0.044739		199.2	0.259195	0.15817	0.088153	0.054754
	859.4	0.567485	0.384747	0.304842	0.221893		619.4	0.182242	0.118786	0.086682	0.045322		199.4	0.259477	0.158527	0.088292	0.054951
	859.6	0.567486	0.38517	0.305126	0.222456		619.6	0.18254	0.119564	0.086478	0.045216		199.6	0.259724	0.158539	0.088765	0.055123
	859.8	0.567536	0.385713	0.304446	0.222437		619.8	0.182357	0.119512	0.08594	0.045543		199.8	0.259891	0.15871	0.088706	0.054775
	860	0.567701	0.385878	0.304239	0.222132		620	0.181956	0.119895	0.085882	0.045216		200	0.260298	0.158466	0.08831	0.054702
	860.2	0.567743	0.386632	0.303877	0.22157		620.2	0.181565	0.120424	0.08672	0.045787		200.2	0.260188	0.158473	0.088231	0.054496
	860.4	0.567693	0.386585	0.303415	0.221975		620.4	0.181515	0.120416	0.087009	0.046392		200.4	0.260074	0.15866	0.088338	0.054387
	860.6	0.567702	0.387158	0.303313	0.222222		620.6	0.181156	0.120942	0.08758	0.046381		200.6	0.260228	0.158305	0.088464	0.054456
	860.8	0.567593	0.38722	0.303514	0.222743		620.8	0.180918	0.120895	0.08807	0.046537		200.8	0.26015	0.158077	0.088521	0.054636
	861	0.567862	0.387117	0.302899	0.223268		621	0.180447	0.121275	0.088096	0.046566		201	0.25989	0.157678	0.088924	0.055337
	861.2	0.568013	0.387106	0.302707	0.222974		621.2	0.180448	0.12133	0.087912	0.046768		201.2	0.259982	0.157791	0.088918	0.05542
	861.4	0.567374	0.38721	0.302983	0.223286		621.4	0.180819	0.121672	0.087938	0.046777		201.4	0.260166	0.157627	0.08882	0.055572
	861.6	0.567329	0.387478	0.303418	0.223295		621.6	0.180098	0.121469	0.088196	0.047213		201.6	0.260412	0.157207	0.088712	0.055844
	861.8	0.568068	0.387005	0.303378	0.223385		621.8	0.17945	0.121574	0.088353	0.047244		201.8	0.26055	0.157237	0.089087	0.055863
	862	0.568251	0.386784	0.303568	0.223963		622	0.179255	0.121844	0.088481	0.047508		202	0.260895	0.157343	0.089073	0.056334
	862.2	0.568324	0.387008	0.303652	0.224112		622.2	0.17955	0.121938	0.08863	0.047623		202.2	0.261446	0.15744	0.089418	0.056251
	862.4	0.568415	0.38663	0.30368	0.224365		622.4	0.17981	0.121985	0.088201	0.047002		202.4	0.262007	0.157537	0.090093	0.056234
	862.6	0.568342	0.386166	0.303912	0.22481		622.6	0.179927	0.121936	0.088474	0.046515		202.6	0.261656	0.157458	0.090302	0.055882
	862.8	0.568157	0.38564	0.30367	0.224949		622.8	0.18021	0.121254	0.088149	0.046461		202.8	0.261817	0.158001	0.090073	0.055492
	863	0.567835	0.385802	0.3039	0.224699		623	0.180807	0.120949	0.087818	0.046324		203	0.262167	0.158683	0.089686	0.055165
	863.2	0.568827	0.3863	0.303904	0.224785		623.2	0.181617	0.120948	0.087654	0.046328		203.2	0.261983	0.158988	0.089736	0.055228
	863.4	0.569114	0.387013	0.304118	0.224985		623.4	0.182173	0.120618	0.087332	0.046364		203.4	0.261662	0.159129	0.089513	0.055374
	863.6	0.569431	0.387795	0.304283	0.225374		623.6	0.182634	0.12044	0.087124	0.046821		203.6	0.261669	0.159539	0.089407	0.055267
	863.8	0.570373	0.38851	0.303913	0.22523		623.8	0.18226	0.11999	0.086958	0.046595		203.8	0.261797	0.159757	0.08928	0.054905
	864	0.571151	0.38871	0.303941	0.224797		624	0.182596	0.12023	0.087262	0.046754		204	0.262025	0.159839	0.08911	0.054852
	864.2	0.571492	0.389096	0.304003	0.224397		624.2	0.183104	0.120198	0.087882	0.046995		204.2	0.261969	0.160013	0.089505	0.054916
	864.4	0.571705	0.38939	0.304723	0.224952		624.4	0.182749	0.120272	0.087924	0.047132		204.4	0.262185	0.1604	0.089634	0.055014
	864.6	0.572004	0.389859	0.304902	0.225244		624.6	0.182025	0.120621	0.088079	0.047575		204.6	0.262295	0.160265	0.089552	0.055425
	864.8	0.572103	0.3901	0.305191	0.225387		624.8	0.182239	0.120614	0.088692	0.047621		204.8	0.262329	0.16035	0.08942	0.055524
	865	0.572538	0.390884	0.305053	0.225397		625	0.182411	0.12083	0.08886	0.047645		205	0.262399	0.160485	0.089701	0.055941
	865.2	0.572457	0.391314	0.305503	0.225198		625.2	0.182383	0.121124	0.089162	0.048102		205.2	0.262553	0.160621	0.089755	0.055681
	865.4	0.572714	0.391148	0.306519	0.225371		625.4	0.182192	0.121251	0.089357	0.048392		205.4	0.26265	0.160422	0.089807	0.056013
	865.6	0.57302	0.391057	0.306905	0.225384		625.6	0.181269	0.121045	0.089588	0.048787		205.6	0.262895	0.160178	0.089929	0.056673
	865.8	0.573035	0.390563	0.306836	0.2259		625.8	0.180563	0.121695	0.089518	0.049526		205.8	0.263221	0.160037	0.090235	0.056854
	866	0.572968	0.390101	0.307498	0.226341		626	0.180526	0.121784	0.089949	0.049598		206	0.263291	0.159983	0.0903	0.05687
	866.2	0.573226	0.389888	0.307834	0.225939		626.2	0.180649	0.121564	0.089479	0.049736		206.2	0.263222	0.160129	0.090988	0.056663
	866.4	0.573268	0.389344	0.307637	0.225956		626.4	0.180499	0.121507	0.089341	0.049882		206.4	0.263186	0.16035	0.091487	0.056584
	866.6	0.573016	0.388846	0.307903	0.225765		626.6	0.181156	0.121655	0.089384	0.049587		206.6	0.262749	0.160553	0.091496	0.056546
	866.8	0.573023	0.389175	0.307456	0.22538		626.8	0.182042	0.121056	0.088907	0.049429		206.8	0.263032	0.160795	0.091724	0.056626
	867	0.572674	0.389636	0.307416	0.225364		627	0.182636	0.121454	0.088624	0.049086		207	0.263335	0.160875	0.091394	0.05679
	867.2	0.572386	0.3899	0.307499	0.225141		627.2	0.183096	0.12141	0.08871	0.048929		207.2	0.262938	0.160832	0.091418	0.056892
	867.4	0.571615	0.390465	0.307331	0.225428		627.4	0.184124	0.121156	0.088424	0.048844		207.4	0.262784	0.161449	0.090943	0.056973
	867.6	0.571809	0.390562	0.307424	0.225823		627.6	0.184094	0.121793	0.088042	0.048527		207.6	0.263128	0.161682	0.090943	0.056613
	867.8	0.572216	0.390265	0.30741	0.22525		627.8	0.184235	0.121885	0.088192	0.048562		207.8	0.263466	0.161659	0.090845	0.056717
	868	0.571917	0.39007	0.30754	0.225457		628	0.184562	0.122104	0.087492	0.048358		208	0.263838	0.161953	0.090531	0.056664
	868.2	0.572177	0.390326	0.307627	0.22561		628.2	0.185007	0.121924	0.087635	0.047751		208.2	0.263855	0.162498	0.090661	0.056795
	868.4	0.572284	0.390441	0.307825	0.226002		628.4	0.184784	0.122278	0.087707	0.047168		208.4	0.263827	0.162988	0.090608	0.0567
	868.6	0.572174	0.390187	0.3073	0.22631		628.6	0.18541	0.121808	0.088227	0.047054		208.6	0.263692	0.163129	0.09032	0.056544
	868.8	0.572047	0.390597	0.307354	0.225861		628.8	0.185844	0.121988	0.088833	0.046257		208.8	0.263524	0.163339	0.090167	0.056536
	869	0.572211	0.390431	0.307039	0.226547		629	0.185406	0.12218	0.089004	0.045965		209	0.263377	0.163336	0.090022	0.056433
	869.2	0.572709	0.390427	0.307206	0.227141		629.2	0.185036	0.122397	0.08907	0.045808		209.2	0.263182	0.162929	0.089902	0.056238
	869.4	0.572706	0.39023	0.308367	0.227722		629.4	0.184493	0.122516	0.088736	0.045506		209.4	0.263302	0.162481	0.08999	0.056806
	869.6	0.573047	0.39015	0.308301	0.228399		629.6	0.183921	0.122832	0.088832	0.045694		209.6	0.263404	0.162462	0.090414	0.056896
	869.8	0.573507	0.390113	0.309141	0.228776		629.8	0.183957	0.123238	0.089349	0.046477		209.8	0.26338	0.162357	0.090724	0.056682
	870	0.574272	0.390353	0.309092	0.228485		630	0.184108	0.123163	0.089829	0.04656		210	0.263187	0.162425	0.091078	0.056613
	870.2	0.575235	0.390398	0.309315	0.228667		630.2	0.184124	0.123005	0.08975	0.04725		210.2	0.263343	0.162697	0.091178	0.056688
	870.4	0.57521	0.390259	0.309657	0.228675		630.4	0.184196	0.123387	0.090112	0.04758		210.4	0.263521	0.162725	0.091503	0.056734
	870.6	0.575243	0.390572	0.309821	0.228677		630.6	0.184258	0.123607	0.090195	0.047288		210.6	0.263768	0.162435	0.091603	0.056966
	870.8	0.575127	0.391321	0.309683	0.228502		630.8	0.184498	0.12355	0.090214	0.046769		210.8	0.263918	0.162455	0.091486	0.057201
	871	0.574958	0.391111	0.310253	0.228087		631	0.18417	0.124001	0.09063	0.04702		211	0.264019	0.162387	0.091265	0.057154
	871.2	0.574729	0.390843	0.310366	0.228142		631.2	0.184291	0.123941	0.091438	0.047369		211.2	0.263946	0.162388	0.091415	0.056847
	871.4	0.574538	0.391227	0.310661	0.227856		631.4	0.184499	0.124388	0.091479	0.047458		211.4	0.26415	0.162627	0.091653	0.056911
	871.6	0.574981	0.390975	0.311131	0.227718		631.6	0.184073	0.12506	0.091263	0.047894		211.6	0.264685	0.162434	0.092045	0.056539
	871.8	0.574911	0.391184	0.311115	0.22734		631.8	0.18406	0.124754	0.091674	0.048384		211.8	0.264979	0.162398	0.092054	0.056879
	872	0.575437	0.39167	0.310743	0.227811		632	0.183911	0.12442	0.091417	0.048345		212	0.265304	0.162789	0.091869	0.056361
	872.2	0.575906	0.392043	0.31081	0.227335		632.2	0.183973	0.124318	0.09167	0.048936		212.2	0.265133	0.16311	0.092111	0.056353
	872.4	0.576101	0.392231	0.310943	0.227627		632.4	0.183879	0.124479	0.091485	0.049026		212.4	0.265118	0.163058	0.092331	0.055704
	872.6	0.576002	0.393167	0.310833	0.227724		632.6	0.184259	0.123981	0.092261	0.049408		212.6	0.265109	0.163148	0.091997	0.055593
	872.8	0.575996	0.393866	0.310363	0.227472		632.8	0.184079	0.124002	0.092001	0.049824		212.8	0.264997	0.163217	0.091981	0.055839
	873	0.575994	0.394133	0.310158	0.228273		633	0.183993	0.124448	0.091788	0.049938		213	0.265042	0.163125	0.091924	0.055459
	873.2	0.5763	0.394765	0.310192	0.22804		633.2	0.183995	0.124192	0.091061	0.049977		213.2	0.265263	0.163054	0.092185	0.055581
	873.4	0.576222	0.394497	0.310446	0.228438		633.4	0.184058	0.124195	0.090418	0.050687		213.4	0.265411	0.16294	0.092181	0.055173
	873.6	0.576809	0.394499	0.310013	0.228082		633.6	0.184452	0.124125	0.090501	0.051238		213.6	0.265024	0.163255	0.09198	0.055117
	873.8	0.576711	0.394387	0.31014	0.22822		633.8	0.184788	0.123678	0.090241	0.051597		213.8	0.265145	0.163346	0.091805	0.055542
	874	0.576763	0.394403	0.309536	0.228056		634	0.184998	0.123667	0.089866	0.051725		214	0.265218	0.16358	0.091648	0.05572
	874.2	0.57677	0.394049	0.310031	0.228648		634.2	0.184998	0.123749	0.089098	0.052528		214.2	0.265449	0.163656	0.091218	0.055993
	874.4	0.576908	0.394319	0.310336	0.228087		634.4	0.185239	0.123674	0.088429	0.052308		214.4	0.265258	0.1635	0.091303	0.056526
	874.6	0.576716	0.394032	0.310256	0.228184		634.6	0.185455	0.123913	0.087836	0.051721		214.6	0.265232	0.163275	0.091177	0.056314
	874.8	0.576758	0.394271	0.310678	0.228056		634.8	0.185596	0.124187	0.087623	0.051426		214.8	0.265079	0.1633	0.091227	0.056409
	875	0.577154	0.393713	0.311462	0.228011		635	0.185497	0.123768	0.087737	0.051275		215	0.265207	0.163217	0.091154	0.056659
	875.2	0.577542	0.393014	0.311527	0.228534		635.2	0.186038	0.123816	0.087512	0.050978		215.2	0.265176	0.163039	0.091227	0.057013
	875.4	0.577934	0.393073	0.312178	0.228877		635.4	0.186463	0.123933	0.087542	0.050618		215.4	0.265388	0.163063	0.091574	0.057259
	875.6	0.578183	0.392413	0.312369	0.229508		635.6	0.186238	0.123692	0.087925	0.050114		215.6	0.265705	0.163555	0.091341	0.05707
	875.8	0.578307	0.392456	0.313173	0.229767		635.8	0.185682	0.123715	0.088841	0.05013		215.8	0.265835	0.164018	0.091259	0.057373
	876	0.579107	0.392357	0.313245	0.229773		636	0.185659	0.123901	0.089347	0.050361		216	0.266138	0.164396	0.091488	0.057411
	876.2	0.579128	0.392235	0.314093	0.229969		636.2	0.185196	0.12438	0.089516	0.050172		216.2	0.265995	0.164627	0.091969	0.057755
	876.4	0.579012	0.393182	0.313808	0.230457		636.4	0.186142	0.124292	0.090288	0.049772		216.4	0.266357	0.164768	0.091842	0.057677
	876.6	0.578788	0.394041	0.313583	0.230344		636.6	0.186213	0.12443	0.091522	0.049723		216.6	0.266558	0.164839	0.091636	0.057989
	876.8	0.578846	0.393929	0.313569	0.230538		636.8	0.186188	0.124299	0.091581	0.050129		216.8	0.266881	0.164599	0.091533	0.058383
	877	0.579396	0.393963	0.313829	0.230708		637	0.185962	0.124922	0.091972	0.050031		217	0.267379	0.16448	0.091429	0.05837
	877.2	0.579903	0.394571	0.314268	0.230658		637.2	0.185773	0.124416	0.09229	0.050511		217.2	0.267723	0.164508	0.091582	0.058308
	877.4	0.579706	0.394244	0.314201	0.230955		637.4	0.185587	0.124036	0.092839	0.051062		217.4	0.267916	0.164247	0.091754	0.058329
	877.6	0.579688	0.394211	0.31349	0.230587		637.6	0.18586	0.124334	0.093043	0.0511		217.6	0.267812	0.164355	0.091847	0.058461
	877.8	0.579933	0.394443	0.313294	0.230678		637.8	0.186193	0.124432	0.092951	0.050994		217.8	0.2684	0.164351	0.09207	0.058492
	878	0.580209	0.39455	0.313226	0.230399		638	0.186577	0.125038	0.093121	0.051183		218	0.268534	0.16442	0.092602	0.058516
	878.2	0.580286	0.394583	0.313308	0.23017		638.2	0.186579	0.125436	0.09236	0.05158		218.2	0.26878	0.164316	0.092617	0.058397
	878.4	0.58052	0.395071	0.313558	0.229899		638.4	0.187122	0.125504	0.091894	0.051251		218.4	0.268717	0.164243	0.093273	0.058275
	878.6	0.580347	0.39523	0.31399	0.230252		638.6	0.187505	0.125701	0.091659	0.050801		218.6	0.268508	0.164204	0.093509	0.057886
	878.8	0.58058	0.395418	0.314466	0.230338		638.8	0.187367	0.125817	0.091636	0.051226		218.8	0.268036	0.16461	0.093633	0.058127
	879	0.581298	0.394957	0.314841	0.23001		639	0.187763	0.125713	0.091658	0.051113		219	0.267932	0.164792	0.093459	0.058237
	879.2	0.581501	0.39474	0.3151	0.230141		639.2	0.188194	0.126256	0.091695	0.050908		219.2	0.267765	0.164706	0.09328	0.057956
	879.4	0.581612	0.39499	0.315523	0.230635		639.4	0.187979	0.12625	0.091954	0.050747		219.4	0.26794	0.164943	0.09305	0.057681
	879.6	0.581452	0.39508	0.315359	0.230391		639.6	0.187831	0.126483	0.091979	0.050481		219.6	0.267724	0.165535	0.09295	0.057387
	879.8	0.581729	0.394961	0.315486	0.230407		639.8	0.188024	0.1268	0.091958	0.050595		219.8	0.267923	0.165842	0.093263	0.057633
	880	0.581272	0.39483	0.315241	0.23033		640	0.188316	0.126563	0.091816	0.049853		220	0.268196	0.165696	0.093195	0.057782
	880.2	0.581065	0.395115	0.315694	0.230752		640.2	0.1882	0.126917	0.091639	0.049257		220.2	0.26813	0.165827	0.092797	0.05762
	880.4	0.580827	0.395385	0.315489	0.231601		640.4	0.188856	0.126382	0.091917	0.049641		220.4	0.26865	0.166049	0.092606	0.057524
	880.6	0.580814	0.395286	0.315851	0.232226		640.6	0.18844	0.126643	0.092035	0.050138		220.6	0.268571	0.165865	0.092244	0.057721
	880.8	0.581039	0.395318	0.316583	0.232525		640.8	0.188752	0.12614	0.092692	0.05069		220.8	0.268711	0.165762	0.092025	0.057869
	881	0.581057	0.395401	0.316466	0.232458		641	0.188915	0.125985	0.092972	0.050983		221	0.268726	0.166189	0.092095	0.057997
	881.2	0.581091	0.395804	0.31678	0.23303		641.2	0.189001	0.125175	0.092994	0.051361		221.2	0.268763	0.166538	0.092145	0.057747
	881.4	0.580935	0.395524	0.316314	0.233669		641.4	0.189302	0.125104	0.092893	0.051321		221.4	0.268858	0.166701	0.091992	0.057904
	881.6	0.581143	0.39549	0.316226	0.233839		641.6	0.189907	0.125603	0.092965	0.050938		221.6	0.268892	0.166905	0.091256	0.057507
	881.8	0.581025	0.395902	0.31679	0.234051		641.8	0.190083	0.125853	0.092729	0.050516		221.8	0.269111	0.167287	0.091434	0.057773
	882	0.580884	0.395558	0.317127	0.23395		642	0.189851	0.12565	0.092975	0.050476		222	0.269055	0.167511	0.092157	0.057749
	882.2	0.580847	0.395631	0.317885	0.2344		642.2	0.189645	0.125821	0.09249	0.05032		222.2	0.268928	0.167564	0.092119	0.057435
	882.4	0.58103	0.395963	0.318491	0.235115		642.4	0.190044	0.126296	0.092704	0.050312		222.4	0.269025	0.167753	0.092239	0.057788
	882.6	0.581329	0.396657	0.318926	0.235582		642.6	0.190204	0.126726	0.093141	0.049966		222.6	0.26883	0.167974	0.092096	0.057757
	882.8	0.581267	0.396566	0.319247	0.235639		642.8	0.190148	0.127687	0.09341	0.050665		222.8	0.268853	0.1683	0.092648	0.057884
	883	0.581763	0.396743	0.319238	0.235955		643	0.190092	0.128065	0.093555	0.050702		223	0.26923	0.168043	0.092734	0.057876
	883.2	0.581891	0.397194	0.319336	0.235963		643.2	0.190091	0.128415	0.093682	0.050561		223.2	0.269143	0.168032	0.092773	0.058053
	883.4	0.582191	0.397771	0.31939	0.236067		643.4	0.190276	0.128625	0.093682	0.050596		223.4	0.269371	0.168091	0.093205	0.058385
	883.6	0.582539	0.397771	0.319357	0.236153		643.6	0.190389	0.128599	0.093898	0.050282		223.6	0.269436	0.167878	0.094132	0.058707
	883.8	0.582856	0.397233	0.319093	0.236941		643.8	0.190405	0.128851	0.093516	0.050412		223.8	0.269833	0.167803	0.094586	0.059072
	884	0.582654	0.397372	0.3186	0.237144		644	0.190509	0.128911	0.093543	0.050886		224	0.270187	0.167769	0.09483	0.058954
	884.2	0.582754	0.397447	0.318327	0.237122		644.2	0.190429	0.128903	0.093533	0.05152		224.2	0.270352	0.167814	0.095095	0.059161
	884.4	0.582459	0.397499	0.317554	0.237484		644.4	0.190517	0.128304	0.093353	0.052466		224.4	0.27088	0.168016	0.095718	0.05959
	884.6	0.582605	0.397449	0.316907	0.23734		644.6	0.190813	0.12847	0.093558	0.052058		224.6	0.271001	0.168057	0.095458	0.059788
	884.8	0.582672	0.397335	0.316729	0.237211		644.8	0.190888	0.128033	0.093998	0.052325		224.8	0.271117	0.168152	0.095668	0.060029
	885	0.582726	0.397336	0.316058	0.236756		645	0.190596	0.12759	0.093727	0.052788		225	0.271448	0.168226	0.095535	0.06043
	885.2	0.583463	0.397187	0.316085	0.236818		645.2	0.190577	0.127458	0.093716	0.052775		225.2	0.271541	0.168251	0.09517	0.060238
	885.4	0.583241	0.39747	0.315847	0.236714		645.4	0.190602	0.12762	0.093337	0.05229		225.4	0.271818	0.168402	0.095033	0.060076
	885.6	0.583415	0.397601	0.315916	0.236413		645.6	0.190777	0.12757	0.093372	0.052113		225.6	0.27206	0.168427	0.094551	0.060009
	885.8	0.583168	0.397759	0.315994	0.235936		645.8	0.190804	0.127633	0.0927	0.051756		225.8	0.271891	0.168811	0.094842	0.059925
	886	0.583872	0.398263	0.316072	0.235771		646	0.191069	0.127206	0.093014	0.051845		226	0.272112	0.168486	0.095044	0.059794
	886.2	0.584213	0.399116	0.316424	0.236459		646.2	0.191422	0.12779	0.093042	0.051515		226.2	0.272229	0.168556	0.09475	0.059987
	886.4	0.584476	0.399522	0.316736	0.236776		646.4	0.191964	0.128085	0.093461	0.051553		226.4	0.272769	0.168932	0.094605	0.060026
	886.6	0.58469	0.399716	0.317221	0.236566		646.6	0.192078	0.12793	0.093639	0.0517		226.6	0.272935	0.168752	0.0945	0.059761
	886.8	0.584925	0.399664	0.317838	0.236198		646.8	0.19199	0.128015	0.093871	0.05182		226.8	0.272886	0.168541	0.094676	0.059683
	887	0.585139	0.400009	0.318183	0.236534		647	0.191574	0.128055	0.094264	0.052119		227	0.272793	0.168283	0.094286	0.059375
	887.2	0.58551	0.400568	0.318277	0.23644		647.2	0.191627	0.127911	0.09427	0.052019		227.2	0.272908	0.168231	0.093975	0.059322
	887.4	0.585908	0.400865	0.318513	0.23666		647.4	0.191517	0.128024	0.094787	0.052009		227.4	0.27314	0.168215	0.094068	0.059204
	887.6	0.586048	0.400419	0.318351	0.236914		647.6	0.190887	0.127985	0.094634	0.053316		227.6	0.272954	0.167845	0.09418	0.059128
	887.8	0.58636	0.400124	0.31782	0.237353		647.8	0.190823	0.127999	0.094034	0.053736		227.8	0.272924	0.168166	0.093825	0.058777
	888	0.586203	0.40017	0.31792	0.237184		648	0.190989	0.12821	0.094292	0.05394		228	0.273158	0.16833	0.093684	0.058595
	888.2	0.58625	0.399997	0.318258	0.237442		648.2	0.190548	0.127887	0.094442	0.053891		228.2	0.27367	0.16805	0.094038	0.058672
	888.4	0.586368	0.399973	0.31805	0.237444		648.4	0.190181	0.128325	0.094172	0.0532		228.4	0.273636	0.168315	0.094336	0.058659
	888.6	0.586511	0.399154	0.318116	0.237885		648.6	0.19018	0.128052	0.094229	0.052451		228.6	0.273875	0.168758	0.094705	0.059117
	888.8	0.586819	0.399117	0.318804	0.237932		648.8	0.190285	0.127954	0.094287	0.052861		228.8	0.274045	0.168986	0.095114	0.059654
	889	0.587085	0.399069	0.3194	0.237359		649	0.190133	0.128302	0.094599	0.052866		229	0.274218	0.169193	0.095349	0.05984
	889.2	0.587081	0.399115	0.319641	0.237337		649.2	0.190552	0.128919	0.094659	0.052656		229.2	0.274114	0.169482	0.09531	0.05966
	889.4	0.586825	0.399564	0.319795	0.237459		649.4	0.19086	0.128916	0.094306	0.051897		229.4	0.274271	0.170003	0.095368	0.060139
	889.6	0.587388	0.400124	0.320066	0.237437		649.6	0.19175	0.129061	0.094579	0.051735		229.6	0.274126	0.170277	0.09526	0.0602
	889.8	0.586942	0.40047	0.320374	0.237055		649.8	0.192298	0.129199	0.094554	0.051038		229.8	0.274085	0.170419	0.095957	0.060438
	890	0.587621	0.401121	0.320469	0.237866		650	0.193035	0.129159	0.094984	0.050755		230	0.274469	0.170312	0.095863	0.060522
	890.2	0.587641	0.401561	0.321055	0.238233		650.2	0.193226	0.129469	0.095053	0.050928		230.2	0.274283	0.170816	0.095791	0.060712
	890.4	0.587784	0.401428	0.321162	0.238369		650.4	0.193684	0.129371	0.095107	0.050811		230.4	0.274327	0.17069	0.09561	0.060536
	890.6	0.587777	0.401504	0.321034	0.238434		650.6	0.194424	0.129512	0.095474	0.051225		230.6	0.274251	0.170538	0.095651	0.060506
	890.8	0.587606	0.401802	0.321307	0.238602		650.8	0.194594	0.129532	0.096073	0.050934		230.8	0.273729	0.170629	0.095866	0.06033
	891	0.587541	0.401977	0.321402	0.239289		651	0.194497	0.129224	0.096285	0.051169		231	0.273818	0.170772	0.0958	0.060529
	891.2	0.587416	0.402242	0.320864	0.239172		651.2	0.194201	0.128864	0.09642	0.05138		231.2	0.273933	0.17111	0.095843	0.060549
	891.4	0.587675	0.401981	0.321104	0.239286		651.4	0.194075	0.128974	0.096749	0.051984		231.4	0.274167	0.171452	0.09591	0.060221
	891.6	0.587415	0.401516	0.32112	0.239352		651.6	0.193841	0.128646	0.096591	0.052725		231.6	0.27425	0.171463	0.096047	0.060446
	891.8	0.587399	0.401595	0.321371	0.239905		651.8	0.193985	0.128707	0.09653	0.051634		231.8	0.274634	0.171638	0.096059	0.060297
	892	0.587524	0.401479	0.321166	0.239782		652	0.19381	0.129464	0.096588	0.052102		232	0.275277	0.171666	0.096425	0.060362
	892.2	0.587686	0.401536	0.320809	0.239561		652.2	0.192639	0.129465	0.096578	0.052484		232.2	0.276012	0.171503	0.096524	0.060354
	892.4	0.5874	0.401741	0.320434	0.239259		652.4	0.192672	0.129685	0.095973	0.051954		232.4	0.275964	0.171801	0.096796	0.060691
	892.6	0.587552	0.401774	0.320561	0.239748		652.6	0.193117	0.129002	0.095751	0.052392		232.6	0.276736	0.172066	0.096679	0.061043
	892.8	0.587847	0.402126	0.32093	0.239343		652.8	0.193168	0.12921	0.095584	0.052248		232.8	0.276959	0.171854	0.09648	0.060915
	893	0.587681	0.402215	0.321145	0.238737		653	0.192537	0.129444	0.095986	0.052629		233	0.277233	0.171752	0.09641	0.060827
	893.2	0.587713	0.402471	0.3207	0.238477		653.2	0.192126	0.129404	0.095901	0.052322		233.2	0.277452	0.171841	0.096677	0.060363
	893.4	0.588116	0.402505	0.320757	0.238938		653.4	0.19182	0.129379	0.095925	0.051541		233.4	0.277344	0.171941	0.096351	0.06038
	893.6	0.587984	0.402662	0.320665	0.238361		653.6	0.192168	0.129819	0.095935	0.051997		233.6	0.276975	0.172192	0.096677	0.059956
	893.8	0.587962	0.403007	0.32041	0.23881		653.8	0.191857	0.130191	0.095871	0.05183		233.8	0.276798	0.172221	0.096808	0.060196
	894	0.588454	0.403406	0.320784	0.239288		654	0.192218	0.130574	0.095541	0.052107		234	0.276733	0.172052	0.096208	0.05993
	894.2	0.588605	0.403587	0.320836	0.239576		654.2	0.192656	0.130484	0.095218	0.052133		234.2	0.276121	0.172064	0.09614	0.06035
	894.4	0.588846	0.403653	0.320652	0.239998		654.4	0.192608	0.130675	0.095042	0.051527		234.4	0.27579	0.171843	0.096307	0.060437
	894.6	0.589104	0.403966	0.321154	0.240454		654.6	0.193136	0.130876	0.09544	0.051993		234.6	0.27545	0.172111	0.096955	0.060606
	894.8	0.5891	0.404225	0.321426	0.240848		654.8	0.193243	0.130695	0.095244	0.051593		234.8	0.275085	0.172185	0.097054	0.060703
	895	0.589509	0.403832	0.321701	0.241233		655	0.19335	0.130439	0.09497	0.051428		235	0.275366	0.172353	0.096838	0.061182
	895.2	0.589542	0.403632	0.321947	0.241681		655.2	0.193766	0.1305	0.094754	0.05184		235.2	0.27562	0.172803	0.09709	0.060962
	895.4	0.589512	0.40328	0.32244	0.242039		655.4	0.194026	0.130362	0.094503	0.052154		235.4	0.275978	0.172587	0.097386	0.06084
	895.6	0.589165	0.402816	0.322442	0.241921		655.6	0.194097	0.130123	0.094452	0.051753		235.6	0.276172	0.172512	0.097323	0.061225
	895.8	0.589693	0.403398	0.322221	0.242297		655.8	0.194031	0.130418	0.094437	0.051797		235.8	0.276727	0.172493	0.097246	0.061337
	896	0.589653	0.403008	0.321865	0.242026		656	0.193906	0.130431	0.094922	0.052447		236	0.277186	0.172653	0.097108	0.06133
	896.2	0.589571	0.403122	0.322194	0.242145		656.2	0.193717	0.130131	0.095643	0.052463		236.2	0.277251	0.172355	0.097238	0.06138
	896.4	0.589698	0.403085	0.322333	0.24251		656.4	0.194779	0.130102	0.095622	0.052362		236.4	0.277236	0.172545	0.09731	0.061244
	896.6	0.589796	0.403094	0.322228	0.242776		656.6	0.194337	0.12981	0.096146	0.053076		236.6	0.277464	0.172688	0.097266	0.060838
	896.8	0.590096	0.403011	0.322224	0.243224		656.8	0.193596	0.129919	0.096786	0.052974		236.8	0.277517	0.172445	0.097578	0.060778
	897	0.589816	0.402778	0.322069	0.243413		657	0.193629	0.13001	0.09758	0.053848		237	0.277679	0.172673	0.097707	0.060441
	897.2	0.589706	0.403199	0.322009	0.243618		657.2	0.193921	0.130222	0.097922	0.053818		237.2	0.277705	0.172933	0.097831	0.060308
	897.4	0.589588	0.403062	0.322013	0.243961		657.4	0.194044	0.130258	0.098575	0.05361		237.4	0.277392	0.173148	0.097356	0.060506
	897.6	0.589655	0.403289	0.321895	0.243835		657.6	0.194539	0.130843	0.098549	0.054254		237.6	0.277503	0.173691	0.097566	0.060728
	897.8	0.590302	0.404093	0.322396	0.244276		657.8	0.194403	0.130874	0.09857	0.05381		237.8	0.277382	0.173633	0.097315	0.060704
	898	0.590906	0.404443	0.322616	0.243897		658	0.194533	0.131119	0.097824	0.053882		238	0.277416	0.173749	0.097136	0.060851
	898.2	0.591731	0.40459	0.322659	0.243702		658.2	0.194417	0.131564	0.097993	0.053469		238.2	0.277462	0.173661	0.096934	0.061259
	898.4	0.592635	0.405444	0.323787	0.243382		658.4	0.194448	0.132119	0.097479	0.053443		238.4	0.277444	0.173945	0.097391	0.061211
	898.6	0.593524	0.405984	0.32452	0.243186		658.6	0.19508	0.132111	0.09732	0.053655		238.6	0.277417	0.17397	0.097572	0.061392
	898.8	0.593793	0.405812	0.324115	0.243481		658.8	0.195229	0.1322	0.096812	0.052927		238.8	0.277425	0.174026	0.097231	0.061659
	899	0.594689	0.405607	0.324863	0.243259		659	0.195115	0.132157	0.096108	0.052568		239	0.277723	0.173859	0.097116	0.06187
	899.2	0.594429	0.406012	0.32513	0.243006		659.2	0.195548	0.132093	0.095497	0.052673		239.2	0.277516	0.173657	0.097806	0.061589
	899.4	0.593929	0.405864	0.32525	0.242542		659.4	0.195186	0.131724	0.095318	0.052478		239.4	0.277461	0.173293	0.097448	0.061517
	899.6	0.593793	0.405434	0.324971	0.242742		659.6	0.195511	0.131781	0.095278	0.05198		239.6	0.277746	0.173553	0.097479	0.061517
	899.8	0.59387	0.405985	0.325189	0.242581		659.8	0.195613	0.131996	0.095734	0.052529		239.8	0.278127	0.173447	0.09793	0.061751
	900	0.593238	0.405202	0.325407	0.242362		660	0.195929	0.132059	0.096204	0.052786		240	0.278166	0.173573	0.098102	0.061727
	900.2	0.593064	0.405341	0.325635	0.242179		660.2	0.196085	0.131969	0.096181	0.053094		240.2	0.2782	0.173425	0.09849	0.061838
	900.4	0.592573	0.405266	0.32508	0.242255		660.4	0.196061	0.1322	0.095811	0.05313		240.4	0.278743	0.173049	0.098723	0.061917
	900.6	0.591801	0.405181	0.325287	0.242833		660.6	0.19591	0.132576	0.096722	0.053334		240.6	0.278874	0.173077	0.099128	0.062101
	900.8	0.591469	0.404858	0.325474	0.243503		660.8	0.196048	0.132537	0.097362	0.053586		240.8	0.279166	0.172783	0.098891	0.061987
	901	0.590553	0.404514	0.325185	0.243773		661	0.196308	0.132272	0.097406	0.053778		241	0.279282	0.173287	0.09906	0.061985
	901.2	0.590613	0.404681	0.325464	0.244103		661.2	0.195709	0.13243	0.0979	0.053262		241.2	0.279118	0.173616	0.098961	0.062305
	901.4	0.590612	0.404299	0.325405	0.24386		661.4	0.195279	0.132541	0.097471	0.052949		241.4	0.279316	0.173754	0.099016	0.062102
	901.6	0.590959	0.404854	0.32544	0.243992		661.6	0.195019	0.133299	0.096923	0.053228		241.6	0.279117	0.174214	0.099257	0.061994
	901.8	0.591324	0.405283	0.325583	0.243734		661.8	0.194954	0.133569	0.096767	0.053038		241.8	0.279141	0.174667	0.0994	0.061598
	902	0.591813	0.405396	0.325717	0.243783		662	0.194627	0.133963	0.096745	0.053319		242	0.279353	0.175021	0.099723	0.061911
	902.2	0.592034	0.405613	0.326452	0.243559		662.2	0.194469	0.133842	0.096912	0.053172		242.2	0.279423	0.17505	0.0995	0.061619
	902.4	0.592547	0.406353	0.327067	0.244073		662.4	0.194886	0.133819	0.096577	0.053349		242.4	0.279076	0.1752	0.099527	0.061287
	902.6	0.592605	0.406379	0.326865	0.24413		662.6	0.194433	0.133292	0.097015	0.053271		242.6	0.279089	0.175244	0.099201	0.061753
	902.8	0.592891	0.406794	0.326532	0.24476		662.8	0.193761	0.133535	0.097074	0.053259		242.8	0.27876	0.175346	0.098865	0.061921
	903	0.593662	0.40739	0.327184	0.244615		663	0.193686	0.133897	0.096912	0.053694		243	0.278561	0.174876	0.098644	0.061876
	903.2	0.593491	0.40772	0.327661	0.244644		663.2	0.193685	0.134067	0.097125	0.054236		243.2	0.278189	0.17483	0.099072	0.061417
	903.4	0.593746	0.407527	0.328154	0.245011		663.4	0.194068	0.134229	0.097445	0.054382		243.4	0.278213	0.174712	0.098901	0.061452
	903.6	0.593942	0.407681	0.328363	0.245062		663.6	0.194208	0.134495	0.097729	0.054404		243.6	0.278326	0.174275	0.099492	0.061745
	903.8	0.594488	0.40815	0.328476	0.244317		663.8	0.19449	0.134201	0.097813	0.054559		243.8	0.278966	0.173847	0.099813	0.06205
	904	0.594733	0.408169	0.32873	0.244403		664	0.194999	0.134237	0.097771	0.054768		244	0.279394	0.173933	0.09987	0.061995
	904.2	0.594636	0.408527	0.328479	0.244378		664.2	0.19572	0.133977	0.097709	0.054838		244.2	0.279764	0.173695	0.10002	0.062372
	904.4	0.594468	0.408374	0.327915	0.244854		664.4	0.196093	0.133808	0.0981	0.054117		244.4	0.280199	0.173422	0.100424	0.062757
	904.6	0.594366	0.408225	0.328818	0.245434		664.6	0.196219	0.133752	0.098778	0.053722		244.6	0.280247	0.173666	0.100212	0.062763
	904.8	0.59459	0.407906	0.328609	0.245649		664.8	0.19625	0.133511	0.098554	0.053821		244.8	0.280294	0.173677	0.100174	0.062698
	905	0.594945	0.408042	0.328651	0.245738		665	0.196613	0.1336	0.098265	0.05312		245	0.280375	0.173864	0.100173	0.062987
	905.2	0.595279	0.407941	0.328934	0.245937		665.2	0.196879	0.134061	0.098406	0.053195		245.2	0.280514	0.174129	0.099921	0.062835
	905.4	0.595219	0.408342	0.328916	0.245899		665.4	0.19773	0.133514	0.0982	0.053054		245.4	0.280835	0.174247	0.099874	0.062944
	905.6	0.595254	0.408582	0.329033	0.24665		665.6	0.197993	0.134052	0.09848	0.052886		245.6	0.280706	0.174495	0.099763	0.062786
	905.8	0.595152	0.408767	0.329663	0.247187		665.8	0.199264	0.134029	0.099001	0.05317		245.8	0.281073	0.174933	0.099862	0.062651
	906	0.595126	0.408704	0.330093	0.247575		666	0.199773	0.133471	0.098996	0.052936		246	0.280858	0.17548	0.099551	0.06264
	906.2	0.5949	0.409217	0.330128	0.248027		666.2	0.1999	0.13338	0.098959	0.052905		246.2	0.280792	0.175695	0.099386	0.062439
	906.4	0.595037	0.409764	0.330344	0.248338		666.4	0.200466	0.133354	0.099291	0.053223		246.4	0.280819	0.176062	0.099633	0.062223
	906.6	0.595098	0.410058	0.330418	0.248122		666.6	0.199893	0.133028	0.099585	0.053772		246.6	0.280867	0.176634	0.099429	0.062469
	906.8	0.596132	0.410569	0.33053	0.248172		666.8	0.1993	0.133516	0.099654	0.054297		246.8	0.280579	0.176822	0.099479	0.062169
	907	0.596276	0.410655	0.330684	0.248296		667	0.199387	0.134032	0.100284	0.054411		247	0.280736	0.176555	0.099608	0.062281
	907.2	0.596522	0.41072	0.331227	0.248218		667.2	0.198834	0.134294	0.100662	0.054506		247.2	0.280757	0.176656	0.099986	0.061968
	907.4	0.596753	0.410901	0.331229	0.247827		667.4	0.198883	0.133912	0.100986	0.054675		247.4	0.280716	0.176556	0.100043	0.062148
	907.6	0.596528	0.411058	0.331447	0.246971		667.6	0.198392	0.133814	0.100641	0.054816		247.6	0.280909	0.176508	0.100227	0.062412
	907.8	0.596295	0.411218	0.331428	0.246374		667.8	0.198515	0.133733	0.100399	0.055216		247.8	0.281427	0.17723	0.100186	0.062468
	908	0.595941	0.411318	0.331295	0.246303		668	0.198621	0.134084	0.100049	0.055689		248	0.281664	0.17732	0.100086	0.062739
	908.2	0.59538	0.41142	0.330871	0.245824		668.2	0.198811	0.133927	0.099615	0.05586		248.2	0.281711	0.177327	0.100083	0.063095
	908.4	0.595049	0.41135	0.3306	0.24568		668.4	0.198396	0.133765	0.099152	0.055486		248.4	0.282049	0.177329	0.100231	0.063273
	908.6	0.595247	0.411152	0.331096	0.245761		668.6	0.197757	0.134095	0.09837	0.05537		248.6	0.282179	0.177289	0.100401	0.063233
	908.8	0.595604	0.41113	0.330935	0.246202		668.8	0.19805	0.13455	0.098264	0.055745		248.8	0.282309	0.177233	0.100401	0.063462
	909	0.595615	0.410597	0.331381	0.245906		669	0.198065	0.134431	0.098169	0.055669		249	0.282591	0.177059	0.100265	0.063325
	909.2	0.595445	0.410311	0.331996	0.246573		669.2	0.1982	0.134277	0.098045	0.055686		249.2	0.282839	0.177233	0.100246	0.063505
	909.4	0.59549	0.410454	0.332138	0.247367		669.4	0.198602	0.134086	0.098698	0.055458		249.4	0.282782	0.176944	0.100247	0.063399
	909.6	0.595033	0.410239	0.332491	0.247927		669.6	0.198522	0.134666	0.098782	0.054986		249.6	0.28321	0.176836	0.100294	0.063346
	909.8	0.594951	0.410319	0.332568	0.248352		669.8	0.199315	0.134892	0.09877	0.054898		249.8	0.283284	0.177061	0.100887	0.063389
	910	0.595209	0.409829	0.33269	0.249106		670	0.199276	0.135109	0.098936	0.054665		250	0.283586	0.177301	0.10094	0.063455
	910.2	0.59555	0.410002	0.332467	0.249849		670.2	0.199278	0.135624	0.099479	0.055076		250.2	0.2839	0.177152	0.10183	0.063275
	910.4	0.595974	0.409789	0.332279	0.249988		670.4	0.199531	0.13592	0.099474	0.055618		250.4	0.283901	0.177466	0.102167	0.062937
	910.6	0.596343	0.409757	0.332222	0.250604		670.6	0.199335	0.13629	0.099818	0.056004		250.6	0.284019	0.177518	0.102075	0.063132
	910.8	0.596601	0.409729	0.332256	0.251438		670.8	0.199261	0.136348	0.100429	0.056263		250.8	0.284338	0.177671	0.102411	0.063173
	911	0.596755	0.409642	0.331798	0.252281		671	0.199015	0.136369	0.101262	0.056354		251	0.28476	0.177686	0.102256	0.063681
	911.2	0.597584	0.410013	0.331876	0.252512		671.2	0.199008	0.136315	0.101253	0.056264		251.2	0.284933	0.178127	0.102019	0.064083
	911.4	0.59765	0.41073	0.332065	0.251811		671.4	0.199549	0.136163	0.10121	0.056523		251.4	0.28507	0.17816	0.102147	0.064333
	911.6	0.597146	0.410825	0.332543	0.251603		671.6	0.199592	0.13622	0.100653	0.056491		251.6	0.285033	0.178512	0.102003	0.064644
	911.8	0.597197	0.411347	0.332418	0.251878		671.8	0.200091	0.136006	0.100696	0.056702		251.8	0.284823	0.178936	0.101745	0.064725
	912	0.597445	0.411725	0.332198	0.252036		672	0.200785	0.136291	0.100945	0.056262		252	0.284627	0.178853	0.101891	0.064716
	912.2	0.597488	0.412365	0.332215	0.252139		672.2	0.20047	0.135985	0.100635	0.055714		252.2	0.284316	0.179033	0.10175	0.064425
	912.4	0.597748	0.412293	0.332373	0.252372		672.4	0.200167	0.135779	0.100441	0.054944		252.4	0.284118	0.179297	0.101644	0.064623
	912.6	0.598144	0.412504	0.332691	0.252231		672.6	0.199921	0.135469	0.100123	0.055018		252.6	0.283585	0.17903	0.101694	0.064431
	912.8	0.598878	0.412541	0.332988	0.25206		672.8	0.199504	0.135297	0.100262	0.054513		252.8	0.283776	0.178732	0.101336	0.064317
	913	0.59906	0.41219	0.333174	0.251209		673	0.19919	0.134667	0.100428	0.05449		253	0.283739	0.178569	0.100975	0.064399
	913.2	0.599366	0.4126	0.333407	0.251254		673.2	0.199641	0.13484	0.100829	0.054454		253.2	0.284223	0.178627	0.100838	0.06456
	913.4	0.599728	0.412759	0.333066	0.251059		673.4	0.199305	0.134622	0.101452	0.054903		253.4	0.284254	0.178348	0.100707	0.064058
	913.6	0.599449	0.412371	0.333095	0.250493		673.6	0.199031	0.134572	0.101471	0.054601		253.6	0.284646	0.178171	0.100336	0.064744
	913.8	0.59964	0.411928	0.332977	0.250458		673.8	0.19909	0.135084	0.101772	0.055261		253.8	0.284719	0.178463	0.100493	0.064946
	914	0.599763	0.411128	0.333787	0.250164		674	0.198948	0.135106	0.102627	0.055938		254	0.284978	0.17864	0.1005	0.064983
	914.2	0.599897	0.410925	0.333798	0.250469		674.2	0.199007	0.135391	0.10288	0.056141		254.2	0.284824	0.178836	0.10081	0.064825
	914.4	0.599849	0.411012	0.334094	0.250636		674.4	0.199279	0.135688	0.103068	0.056302		254.4	0.284758	0.178937	0.100778	0.064737
	914.6	0.599822	0.410533	0.33475	0.251427		674.6	0.198984	0.135836	0.102991	0.056108		254.6	0.285339	0.178762	0.101219	0.064869
	914.8	0.599817	0.410676	0.334562	0.251782		674.8	0.198796	0.136111	0.10313	0.056154		254.8	0.28588	0.178646	0.101558	0.065031
	915	0.600096	0.410329	0.33459	0.252323		675	0.199165	0.136087	0.103511	0.055705		255	0.28629	0.179028	0.101525	0.065354
	915.2	0.599704	0.410764	0.335257	0.252111		675.2	0.199832	0.136476	0.103296	0.055502		255.2	0.286307	0.179007	0.101583	0.065209
	915.4	0.598956	0.411077	0.335676	0.251792		675.4	0.200409	0.136396	0.103342	0.055051		255.4	0.286222	0.178964	0.101606	0.064874
	915.6	0.598526	0.410897	0.335373	0.252531		675.6	0.200698	0.136356	0.103024	0.054845		255.6	0.2857	0.179568	0.101693	0.064548
	915.8	0.598288	0.41128	0.335534	0.252709		675.8	0.201375	0.136848	0.103098	0.054886		255.8	0.285752	0.17935	0.101928	0.064241
	916	0.597854	0.411542	0.335608	0.252666		676	0.201886	0.137264	0.103313	0.054794		256	0.285611	0.179422	0.101697	0.063881
	916.2	0.597694	0.41193	0.335567	0.252831		676.2	0.201836	0.137329	0.102597	0.054738		256.2	0.285687	0.179377	0.101711	0.063529
	916.4	0.597719	0.412285	0.335849	0.252298		676.4	0.201829	0.13739	0.102065	0.054379		256.4	0.285645	0.179542	0.101851	0.063545
	916.6	0.598087	0.413145	0.335356	0.25249		676.6	0.201918	0.137534	0.101609	0.054263		256.6	0.285909	0.178744	0.102096	0.063181
	916.8	0.598676	0.41352	0.335467	0.252598		676.8	0.201629	0.137378	0.101515	0.053822		256.8	0.286267	0.178915	0.102099	0.063044
	917	0.598585	0.413958	0.335009	0.252671		677	0.201812	0.137456	0.101602	0.054574		257	0.286491	0.179183	0.102036	0.063278
	917.2	0.598768	0.414527	0.334715	0.252754		677.2	0.20167	0.1375	0.101563	0.05545		257.2	0.286614	0.179182	0.102011	0.063126
	917.4	0.598841	0.415038	0.334834	0.252441		677.4	0.201445	0.136926	0.101305	0.055696		257.4	0.286205	0.179153	0.101743	0.063277
	917.6	0.599109	0.415036	0.33496	0.252099		677.6	0.201035	0.137124	0.101198	0.055993		257.6	0.286292	0.179297	0.10124	0.063765
	917.8	0.599178	0.414601	0.33537	0.252205		677.8	0.200791	0.137132	0.101605	0.056412		257.8	0.286407	0.179899	0.101448	0.063831
	918	0.599153	0.41467	0.336215	0.252054		678	0.200544	0.137132	0.101613	0.056235		258	0.286316	0.180099	0.101271	0.063441
	918.2	0.599449	0.414988	0.336488	0.252356		678.2	0.200224	0.137125	0.101135	0.056046		258.2	0.286179	0.180197	0.101137	0.063185
	918.4	0.599839	0.415395	0.336429	0.252495		678.4	0.200122	0.136896	0.101537	0.055998		258.4	0.286484	0.180195	0.101299	0.063253
	918.6	0.600199	0.414806	0.336687	0.252565		678.6	0.199448	0.136831	0.101337	0.056187		258.6	0.286601	0.179971	0.102096	0.063316
	918.8	0.600643	0.415102	0.336898	0.252563		678.8	0.199462	0.136712	0.102154	0.056297		258.8	0.286368	0.180118	0.10213	0.063475
	919	0.600806	0.414914	0.337694	0.252865		679	0.199677	0.136051	0.102675	0.056316		259	0.286384	0.180442	0.102218	0.063492
	919.2	0.600727	0.415217	0.337954	0.252545		679.2	0.199849	0.136694	0.102408	0.056489		259.2	0.286078	0.180658	0.102322	0.063578
	919.4	0.600703	0.414981	0.337803	0.252135		679.4	0.199887	0.136628	0.102587	0.056523		259.4	0.286177	0.180861	0.102471	0.063992
	919.6	0.60047	0.415054	0.337317	0.252082		679.6	0.200238	0.137149	0.102514	0.056992		259.6	0.285889	0.180903	0.103179	0.064031
	919.8	0.600781	0.414733	0.337393	0.252017		679.8	0.200809	0.137775	0.102572	0.057445		259.8	0.286392	0.180276	0.103328	0.063956
	920	0.600956	0.414646	0.337227	0.252285		680	0.201368	0.138412	0.102356	0.05733		260	0.286544	0.180482	0.103307	0.064004
	920.2	0.601233	0.414414	0.337005	0.252328		680.2	0.202131	0.13882	0.1024	0.056516		260.2	0.287204	0.180435	0.103861	0.063883
	920.4	0.601247	0.414376	0.336833	0.252209		680.4	0.201902	0.138983	0.102336	0.055816		260.4	0.287287	0.180461	0.104231	0.064226
	920.6	0.600912	0.414561	0.336788	0.252936		680.6	0.202283	0.139509	0.10218	0.056048		260.6	0.287735	0.179815	0.104495	0.064317
	920.8	0.60078	0.413956	0.336429	0.252921		680.8	0.202491	0.139505	0.102332	0.056409		260.8	0.28787	0.180299	0.104766	0.064445
	921	0.600227	0.413493	0.336015	0.253215		681	0.203135	0.139744	0.102324	0.056589		261	0.288365	0.180397	0.105009	0.064624
	921.2	0.600566	0.413483	0.335562	0.253368		681.2	0.202997	0.139288	0.102527	0.056655		261.2	0.288442	0.180027	0.104877	0.064702
	921.4	0.600946	0.413324	0.33567	0.253051		681.4	0.203328	0.139649	0.102254	0.056453		261.4	0.28873	0.179814	0.104778	0.064854
	921.6	0.601402	0.41323	0.335619	0.253045		681.6	0.203332	0.139782	0.102667	0.056899		261.6	0.288934	0.180164	0.10464	0.064792
	921.8	0.601247	0.413056	0.33635	0.253721		681.8	0.203772	0.139538	0.103016	0.056515		261.8	0.289351	0.180812	0.104672	0.064912
	922	0.601225	0.413737	0.336604	0.253754		682	0.203616	0.139342	0.102665	0.05664		262	0.289935	0.18112	0.104215	0.06464
	922.2	0.60157	0.414216	0.336922	0.254151		682.2	0.203676	0.138809	0.103089	0.057222		262.2	0.290178	0.180901	0.104267	0.064797
	922.4	0.602516	0.414752	0.336971	0.254091		682.4	0.203421	0.138548	0.103623	0.057247		262.4	0.290421	0.181281	0.104629	0.065073
	922.6	0.602969	0.414726	0.337498	0.254721		682.6	0.203354	0.138694	0.103758	0.057671		262.6	0.290674	0.181272	0.104734	0.065046
	922.8	0.603584	0.415039	0.337793	0.255426		682.8	0.203627	0.138533	0.10398	0.057502		262.8	0.290699	0.181463	0.105038	0.065319
	923	0.603819	0.415752	0.338252	0.255788		683	0.203374	0.138043	0.103675	0.057787		263	0.290697	0.181865	0.105384	0.065524
	923.2	0.603788	0.415897	0.33825	0.256033		683.2	0.20339	0.138443	0.103543	0.05809		263.2	0.290533	0.182442	0.105339	0.06571
	923.4	0.60371	0.415922	0.338398	0.256139		683.4	0.202907	0.138335	0.103454	0.05813		263.4	0.290353	0.182197	0.105209	0.065847
	923.6	0.603718	0.416118	0.33822	0.256762		683.6	0.203267	0.13852	0.103322	0.057473		263.6	0.290061	0.181935	0.105776	0.06558
	923.8	0.60416	0.415847	0.338	0.257222		683.8	0.203119	0.138594	0.103125	0.057784		263.8	0.29027	0.181575	0.10596	0.065284
	924	0.603882	0.415473	0.33831	0.256917		684	0.202906	0.138462	0.10274	0.057771		264	0.290406	0.181786	0.106308	0.064841
	924.2	0.603962	0.415918	0.337934	0.257105		684.2	0.203197	0.138311	0.102674	0.057769		264.2	0.290672	0.181561	0.106551	0.064594
	924.4	0.603651	0.416001	0.338022	0.257309		684.4	0.203428	0.138177	0.102661	0.057997		264.4	0.290527	0.181548	0.106598	0.06438
	924.6	0.603303	0.415747	0.338031	0.257318		684.6	0.203683	0.13841	0.102695	0.058531		264.6	0.290814	0.181387	0.106784	0.064293
	924.8	0.602951	0.41529	0.337511	0.257341		684.8	0.20379	0.138224	0.102742	0.058928		264.8	0.290987	0.181237	0.107136	0.064157
	925	0.602785	0.415492	0.337728	0.25768		685	0.20392	0.137706	0.102527	0.059119		265	0.291153	0.181229	0.106892	0.064171
	925.2	0.60362	0.415925	0.33782	0.257693		685.2	0.203599	0.137743	0.102635	0.059398		265.2	0.291116	0.181108	0.106789	0.06401
	925.4	0.60371	0.415899	0.33805	0.257574		685.4	0.203732	0.138267	0.102696	0.059712		265.4	0.29086	0.181137	0.106842	0.064494
	925.6	0.60407	0.416444	0.338532	0.257364		685.6	0.203822	0.138378	0.103186	0.059737		265.6	0.290778	0.18155	0.106469	0.06454
	925.8	0.604308	0.416811	0.33941	0.257385		685.8	0.204305	0.138253	0.103075	0.059215		265.8	0.290898	0.181765	0.106296	0.06462
	926	0.604708	0.417193	0.339211	0.257909		686	0.204144	0.138283	0.102993	0.059599		266	0.29105	0.181893	0.10581	0.0649
	926.2	0.605144	0.417661	0.339717	0.257615		686.2	0.204069	0.138678	0.10333	0.059318		266.2	0.290688	0.181768	0.105833	0.065055
	926.4	0.605691	0.417937	0.339855	0.256697		686.4	0.204176	0.138674	0.103247	0.058768		266.4	0.291051	0.182052	0.105928	0.065417
	926.6	0.605849	0.417752	0.339974	0.257545		686.6	0.204378	0.139454	0.103473	0.058387		266.6	0.291319	0.182149	0.105715	0.065818
	926.8	0.605939	0.418013	0.339927	0.257338		686.8	0.204117	0.139122	0.103467	0.058029		266.8	0.291027	0.18232	0.105853	0.065925
	927	0.606032	0.417689	0.339804	0.257749		687	0.203818	0.139619	0.103513	0.058105		267	0.291005	0.182512	0.105207	0.06616
	927.2	0.606157	0.417428	0.33979	0.257988		687.2	0.203662	0.139856	0.103961	0.057416		267.2	0.291169	0.182702	0.104948	0.065982
	927.4	0.606181	0.417684	0.339827	0.257989		687.4	0.203371	0.140295	0.103747	0.057166		267.4	0.291396	0.182326	0.105041	0.066261
	927.6	0.606729	0.417388	0.339728	0.258018		687.6	0.203909	0.140149	0.104293	0.057126		267.6	0.291781	0.182135	0.105643	0.066415
	927.8	0.606547	0.417649	0.339503	0.257772		687.8	0.20377	0.139981	0.104519	0.057248		267.8	0.292137	0.182387	0.105527	0.066478
	928	0.606652	0.417606	0.339399	0.258353		688	0.204283	0.140136	0.10475	0.05699		268	0.292232	0.182543	0.105908	0.066357
	928.2	0.606509	0.417582	0.339386	0.258967		688.2	0.204634	0.140721	0.104987	0.057139		268.2	0.29239	0.182575	0.105568	0.066598
	928.4	0.605859	0.416759	0.339256	0.258804		688.4	0.2052	0.14093	0.105614	0.057183		268.4	0.292445	0.183319	0.105483	0.066427
	928.6	0.605464	0.416584	0.338999	0.258256		688.6	0.204643	0.140991	0.105392	0.057663		268.6	0.29247	0.183637	0.105776	0.066873
	928.8	0.605251	0.416838	0.339326	0.258354		688.8	0.205173	0.14102	0.105064	0.058372		268.8	0.29259	0.18397	0.105588	0.067001
	929	0.605593	0.416995	0.339575	0.257826		689	0.205502	0.140839	0.104979	0.058411		269	0.29242	0.184879	0.105331	0.0672
	929.2	0.60581	0.417258	0.340447	0.257276		689.2	0.205581	0.141405	0.105029	0.058613		269.2	0.292119	0.185412	0.105891	0.067003
	929.4	0.606108	0.417434	0.340461	0.256805		689.4	0.205641	0.141209	0.105009	0.058415		269.4	0.291519	0.185412	0.105831	0.067501
	929.6	0.606007	0.41745	0.340828	0.256224		689.6	0.205826	0.141558	0.104493	0.058333		269.6	0.291317	0.185388	0.105622	0.0673
	929.8	0.605813	0.417575	0.340998	0.255907		689.8	0.206509	0.141448	0.104227	0.058402		269.8	0.29096	0.185744	0.105384	0.067205
	930	0.60565	0.41749	0.340645	0.256178		690	0.206291	0.141442	0.104393	0.058241		270	0.290747	0.185948	0.105549	0.067465
	930.2	0.605395	0.417576	0.341101	0.25494		690.2	0.206473	0.141581	0.104445	0.057841		270.2	0.290376	0.185968	0.105846	0.06725
	930.4	0.605347	0.417544	0.340585	0.254639		690.4	0.206546	0.141752	0.104624	0.057852		270.4	0.290765	0.186301	0.106254	0.066945
	930.6	0.605784	0.417158	0.340195	0.254404		690.6	0.206312	0.142087	0.105075	0.057604		270.6	0.290517	0.186539	0.106252	0.066548
	930.8	0.605537	0.417375	0.33941	0.254481		690.8	0.205785	0.141449	0.105283	0.058043		270.8	0.290746	0.186546	0.106621	0.066009
	931	0.605685	0.417634	0.339196	0.25499		691	0.205886	0.141809	0.105557	0.057982		271	0.290998	0.186608	0.106641	0.065631
	931.2	0.60595	0.418299	0.339685	0.254794		691.2	0.205551	0.141502	0.106214	0.057292		271.2	0.291276	0.186907	0.106985	0.065659
	931.4	0.606097	0.418655	0.339418	0.254931		691.4	0.20531	0.14136	0.106279	0.057524		271.4	0.291803	0.186699	0.107093	0.066116
	931.6	0.606317	0.418612	0.339249	0.255489		691.6	0.20566	0.141057	0.106407	0.057156		271.6	0.291646	0.186845	0.107412	0.066085
	931.8	0.605629	0.418573	0.338876	0.256498		691.8	0.205372	0.141285	0.106247	0.057277		271.8	0.291696	0.186975	0.107533	0.065766
	932	0.605302	0.417985	0.338772	0.257221		692	0.205556	0.141749	0.10635	0.057671		272	0.291696	0.186677	0.108021	0.065804
	932.2	0.605332	0.418011	0.339165	0.257417		692.2	0.20538	0.14185	0.106315	0.058028		272.2	0.291904	0.186994	0.107947	0.065741
	932.4	0.605772	0.41835	0.339239	0.257259		692.4	0.205571	0.141987	0.106356	0.058376		272.4	0.292109	0.187496	0.108438	0.065627
	932.6	0.606357	0.419135	0.33931	0.257136		692.6	0.205864	0.141212	0.106395	0.058785		272.6	0.292442	0.187269	0.108566	0.066004
	932.8	0.60719	0.419282	0.339898	0.257287		692.8	0.206773	0.141296	0.10667	0.059261		272.8	0.292884	0.187187	0.108558	0.06616
	933	0.608035	0.419494	0.340674	0.257005		693	0.206901	0.141272	0.10691	0.059296		273	0.292906	0.18709	0.108585	0.066278
	933.2	0.60847	0.419786	0.342187	0.257364		693.2	0.206938	0.140894	0.106793	0.059502		273.2	0.29294	0.186707	0.108371	0.066474
	933.4	0.608769	0.419655	0.342592	0.257354		693.4	0.207359	0.140822	0.106858	0.05984		273.4	0.293008	0.186179	0.108251	0.066591
	933.6	0.608696	0.418987	0.343195	0.257596		693.6	0.207625	0.14102	0.106303	0.059973		273.6	0.293213	0.186075	0.108003	0.066602
	933.8	0.608989	0.419065	0.343447	0.257551		693.8	0.207697	0.140816	0.106511	0.059829		273.8	0.293372	0.186281	0.107939	0.066419
	934	0.609438	0.418695	0.343322	0.257966		694	0.207702	0.140585	0.107168	0.059466		274	0.293196	0.186315	0.108202	0.06674
	934.2	0.609898	0.418433	0.343695	0.258015		694.2	0.207754	0.140728	0.106673	0.059723		274.2	0.292976	0.186215	0.108269	0.066487
	934.4	0.609775	0.418238	0.342948	0.25846		694.4	0.207904	0.140647	0.10717	0.059851		274.4	0.293446	0.18615	0.108437	0.066386
	934.6	0.610045	0.418355	0.34338	0.258155		694.6	0.208228	0.140556	0.107737	0.059772		274.6	0.293373	0.186038	0.108142	0.066298
	934.8	0.609844	0.418991	0.343593	0.258972		694.8	0.208133	0.140897	0.107631	0.059476		274.8	0.293419	0.185817	0.108265	0.066208
	935	0.609232	0.41946	0.343658	0.259435		695	0.208159	0.141141	0.107249	0.058602		275	0.293358	0.186135	0.108308	0.066616
	935.2	0.609418	0.419132	0.343278	0.259761		695.2	0.208046	0.141197	0.107209	0.057866		275.2	0.293497	0.186286	0.108611	0.067244
	935.4	0.609285	0.419265	0.342581	0.260258		695.4	0.207774	0.141277	0.107076	0.057867		275.4	0.293534	0.186397	0.108732	0.067328
	935.6	0.608653	0.41923	0.342137	0.260835		695.6	0.207767	0.141975	0.106857	0.057927		275.6	0.293502	0.18618	0.108961	0.067211
	935.8	0.607774	0.419273	0.341479	0.261353		695.8	0.207311	0.142417	0.106869	0.058071		275.8	0.293705	0.185981	0.109302	0.066907
	936	0.607918	0.419835	0.341515	0.261192		696	0.207105	0.142731	0.107335	0.057511		276	0.29395	0.18587	0.109509	0.067206
	936.2	0.608157	0.420757	0.341537	0.261501		696.2	0.207024	0.143034	0.107109	0.057688		276.2	0.294248	0.185938	0.109789	0.066963
	936.4	0.608274	0.420964	0.341517	0.261129		696.4	0.207077	0.143154	0.107325	0.058133		276.4	0.294406	0.18612	0.109914	0.06714
	936.6	0.607784	0.421268	0.341031	0.26124		696.6	0.207456	0.142734	0.107446	0.057783		276.6	0.294592	0.185919	0.10975	0.067521
	936.8	0.608526	0.421493	0.341328	0.261175		696.8	0.207824	0.14328	0.1076	0.05795		276.8	0.294744	0.186112	0.109865	0.067762
	937	0.608972	0.42178	0.341907	0.260988		697	0.207659	0.143527	0.107648	0.058382		277	0.294679	0.186405	0.109783	0.067938
	937.2	0.609074	0.42186	0.342677	0.260674		697.2	0.207145	0.143544	0.107386	0.0585		277.2	0.294787	0.186979	0.10967	0.067616
	937.4	0.60924	0.421513	0.342809	0.260091		697.4	0.207039	0.143926	0.107723	0.058791		277.4	0.295073	0.187083	0.109905	0.067113
	937.6	0.609614	0.421406	0.343104	0.260195		697.6	0.207034	0.143474	0.107756	0.058805		277.6	0.294823	0.187633	0.109655	0.067161
	937.8	0.609589	0.421355	0.342872	0.260259		697.8	0.207317	0.143751	0.108306	0.058737		277.8	0.294661	0.187642	0.109471	0.067049
	938	0.610183	0.421294	0.342773	0.260523		698	0.207848	0.143668	0.108521	0.058703		278	0.294295	0.187512	0.109027	0.067279
	938.2	0.6101	0.421232	0.343107	0.260448		698.2	0.208014	0.143758	0.107927	0.058951		278.2	0.294366	0.187328	0.109032	0.067124
	938.4	0.61022	0.421113	0.342849	0.260767		698.4	0.208358	0.143468	0.108459	0.059195		278.4	0.294668	0.187283	0.108862	0.067264
	938.6	0.610504	0.421349	0.343558	0.260676		698.6	0.20857	0.143716	0.108268	0.058908		278.6	0.294273	0.187428	0.108835	0.067243
	938.8	0.610175	0.421144	0.343654	0.26137		698.8	0.208768	0.143475	0.107811	0.058918		278.8	0.29395	0.187669	0.10887	0.067676
	939	0.609737	0.420842	0.343043	0.261868		699	0.2087	0.142915	0.10738	0.058933		279	0.294027	0.187986	0.109307	0.068098
	939.2	0.610234	0.421157	0.342693	0.262208		699.2	0.208475	0.142993	0.107686	0.059003		279.2	0.29406	0.188024	0.109317	0.068004
	939.4	0.61008	0.421248	0.342653	0.2622		699.4	0.208411	0.143209	0.107896	0.059363		279.4	0.293967	0.187801	0.109502	0.06799
	939.6	0.609758	0.421444	0.343004	0.262575		699.6	0.208744	0.143264	0.107286	0.059717		279.6	0.294383	0.187323	0.109502	0.06791
	939.8	0.609422	0.421831	0.343005	0.26285		699.8	0.20879	0.142999	0.107161	0.059649		279.8	0.294413	0.187443	0.109869	0.067463
	940	0.609465	0.42177	0.343702	0.263171		700	0.209256	0.143099	0.106827	0.059836		280	0.294768	0.187673	0.109742	0.067775
	940.2	0.609499	0.422415	0.344095	0.263052		700.2	0.210021	0.142926	0.105649	0.060138		280.2	0.294842	0.187668	0.109869	0.068094
	940.4	0.609534	0.422488	0.344016	0.263087		700.4	0.210387	0.142784	0.106094	0.060629		280.4	0.294743	0.188135	0.11044	0.068308
	940.6	0.609916	0.422694	0.343723	0.262851		700.6	0.210943	0.142446	0.106072	0.060875		280.6	0.294659	0.188459	0.110527	0.068526
	940.8	0.610216	0.423324	0.344308	0.262861		700.8	0.211546	0.142384	0.105829	0.061435		280.8	0.294824	0.1891	0.110607	0.068631
	941	0.610284	0.423177	0.344901	0.262261		701	0.211583	0.142217	0.106141	0.06151		281	0.294964	0.18932	0.110607	0.068601
	941.2	0.6104	0.423305	0.345473	0.261845		701.2	0.21152	0.142046	0.106017	0.061516		281.2	0.295051	0.189633	0.110643	0.068281
	941.4	0.610455	0.423241	0.345707	0.261844		701.4	0.212106	0.142271	0.106936	0.061273		281.4	0.295122	0.189376	0.110539	0.068075
	941.6	0.610751	0.42301	0.345658	0.261829		701.6	0.212308	0.142373	0.10763	0.060797		281.6	0.2949	0.189716	0.110523	0.068089
	941.8	0.610746	0.422745	0.345804	0.261262		701.8	0.212223	0.143119	0.107817	0.060614		281.8	0.294934	0.189517	0.110376	0.068067
	942	0.611006	0.422896	0.345833	0.260665		702	0.212131	0.143284	0.108365	0.060469		282	0.29513	0.189555	0.110174	0.067936
	942.2	0.610963	0.421802	0.346017	0.260295		702.2	0.211506	0.143768	0.108917	0.060262		282.2	0.29542	0.189701	0.110026	0.067921
	942.4	0.611327	0.421406	0.346172	0.260311		702.4	0.210785	0.143602	0.109058	0.060229		282.4	0.295434	0.189822	0.10974	0.068004
	942.6	0.611164	0.42148	0.346421	0.260276		702.6	0.210744	0.144402	0.10931	0.059667		282.6	0.295161	0.189796	0.109275	0.06836
	942.8	0.610747	0.421556	0.346354	0.26077		702.8	0.209788	0.144655	0.109545	0.059904		282.8	0.295214	0.189843	0.109148	0.068675
	943	0.610344	0.421403	0.345901	0.261191		703	0.209193	0.145246	0.109777	0.05964		283	0.29519	0.189655	0.10905	0.068694
	943.2	0.610218	0.421716	0.346348	0.2613		703.2	0.208262	0.145961	0.109875	0.05939		283.2	0.295078	0.189749	0.108794	0.068829
	943.4	0.610086	0.42179	0.347331	0.26176		703.4	0.208301	0.145633	0.109973	0.059616		283.4	0.295182	0.189121	0.109036	0.069113
	943.6	0.610024	0.42252	0.347574	0.262798		703.6	0.208247	0.145418	0.109681	0.059743		283.6	0.295715	0.189092	0.108909	0.068997
	943.8	0.610354	0.422921	0.347036	0.26329		703.8	0.208275	0.145369	0.110098	0.059638		283.8	0.295733	0.188981	0.108869	0.068794
	944	0.610691	0.423028	0.347108	0.263951		704	0.208699	0.145838	0.10965	0.059423		284	0.296258	0.18924	0.108959	0.068773
	944.2	0.611227	0.423982	0.346895	0.264485		704.2	0.208838	0.145996	0.109298	0.059313		284.2	0.29665	0.188891	0.10895	0.068712
	944.4	0.611359	0.423895	0.346377	0.265144		704.4	0.209107	0.146042	0.109732	0.059871		284.4	0.297496	0.189228	0.109172	0.068158
	944.6	0.611972	0.424524	0.34634	0.265536		704.6	0.209789	0.145425	0.109323	0.059515		284.6	0.297761	0.189122	0.108629	0.067977
	944.8	0.611884	0.425252	0.346763	0.265803		704.8	0.209769	0.145404	0.108891	0.059302		284.8	0.298563	0.189037	0.108718	0.068047
	945	0.612273	0.425546	0.346247	0.265499		705	0.209828	0.145169	0.109189	0.059553		285	0.298979	0.188947	0.109079	0.068425
	945.2	0.612221	0.425547	0.346181	0.265173		705.2	0.210114	0.145362	0.109105	0.059975		285.2	0.298938	0.188848	0.109276	0.068193
	945.4	0.612513	0.425284	0.346025	0.265445		705.4	0.210142	0.145613	0.109602	0.06021		285.4	0.299171	0.188815	0.109324	0.06818
	945.6	0.612714	0.424705	0.345516	0.264638		705.6	0.209881	0.145244	0.109539	0.060482		285.6	0.299348	0.188993	0.109544	0.068544
	945.8	0.61278	0.424696	0.345295	0.263956		705.8	0.209813	0.145104	0.109156	0.061317		285.8	0.299148	0.188867	0.10991	0.06875
	946	0.612379	0.424708	0.345351	0.263053		706	0.209817	0.14491	0.10942	0.061469		286	0.299428	0.188638	0.110025	0.068527
	946.2	0.612141	0.424061	0.345771	0.262851		706.2	0.209163	0.144803	0.109299	0.061466		286.2	0.299263	0.188868	0.109957	0.068778
	946.4	0.611975	0.424644	0.346023	0.262501		706.4	0.208613	0.144855	0.108847	0.061889		286.4	0.298857	0.188969	0.110324	0.069299
	946.6	0.611911	0.424776	0.346227	0.262493		706.6	0.208447	0.145326	0.109194	0.061712		286.6	0.298664	0.188771	0.110607	0.069813
	946.8	0.611556	0.42476	0.346441	0.262748		706.8	0.207969	0.14476	0.109132	0.061843		286.8	0.298219	0.189088	0.110854	0.070051
	947	0.611411	0.424283	0.346767	0.263357		707	0.207708	0.144664	0.109327	0.061883		287	0.29787	0.189415	0.110921	0.070288
	947.2	0.611733	0.424776	0.347429	0.263736		707.2	0.207774	0.144447	0.109155	0.061677		287.2	0.297617	0.189873	0.11123	0.070343
	947.4	0.612018	0.425227	0.347867	0.264621		707.4	0.208145	0.144014	0.109251	0.061903		287.4	0.297515	0.190021	0.111711	0.07044
	947.6	0.612203	0.424767	0.347259	0.265048		707.6	0.208677	0.144663	0.109441	0.061561		287.6	0.297468	0.190543	0.111726	0.07004
	947.8	0.612589	0.42444	0.347241	0.265531		707.8	0.209377	0.145174	0.109196	0.060916		287.8	0.297458	0.190782	0.111882	0.069879
	948	0.612665	0.424076	0.347456	0.266222		708	0.210019	0.145653	0.108606	0.060274		288	0.29816	0.191077	0.11192	0.069491
	948.2	0.613183	0.423934	0.347916	0.266435		708.2	0.210524	0.145747	0.108377	0.05969		288.2	0.298432	0.191104	0.111581	0.069522
	948.4	0.613819	0.423463	0.347852	0.266284		708.4	0.211512	0.145951	0.108327	0.059172		288.4	0.298692	0.191533	0.111515	0.069329
	948.6	0.614315	0.423662	0.347855	0.265933		708.6	0.211565	0.145844	0.108299	0.058407		288.6	0.298699	0.191503	0.111757	0.069455
	948.8	0.614407	0.423844	0.348147	0.265572		708.8	0.211217	0.145857	0.108061	0.058841		288.8	0.299426	0.191712	0.112303	0.069517
	949	0.61446	0.423631	0.348036	0.26554		709	0.21237	0.145429	0.108043	0.059467		289	0.299237	0.191907	0.112306	0.069625
	949.2	0.613986	0.423108	0.348041	0.265885		709.2	0.212768	0.145701	0.10811	0.060012		289.2	0.299188	0.191966	0.112093	0.069161
	949.4	0.613946	0.423157	0.34786	0.266189		709.4	0.212817	0.1453	0.107797	0.060455		289.4	0.299546	0.192139	0.112259	0.069493
	949.6	0.614011	0.423162	0.347366	0.265643		709.6	0.212234	0.144865	0.107783	0.06061		289.6	0.299671	0.19226	0.112341	0.069874
	949.8	0.613773	0.423799	0.347336	0.265125		709.8	0.211944	0.14426	0.107941	0.061299		289.8	0.299583	0.192093	0.112621	0.069814
	950	0.612972	0.424062	0.348034	0.264949		710	0.211291	0.144461	0.108615	0.061477		290	0.299761	0.192191	0.112121	0.069987
	950.2	0.613469	0.424639	0.34816	0.265562		710.2	0.210732	0.144486	0.10818	0.061312		290.2	0.299634	0.192265	0.111994	0.070344
	950.4	0.613448	0.425397	0.348534	0.265738		710.4	0.210609	0.144091	0.108296	0.061522		290.4	0.299874	0.192176	0.112188	0.070518
	950.6	0.613809	0.426301	0.348701	0.265898		710.6	0.210586	0.143908	0.108538	0.06123		290.6	0.300021	0.192206	0.111708	0.070397
	950.8	0.613846	0.426915	0.348681	0.266263		710.8	0.210966	0.143826	0.108509	0.061536		290.8	0.300321	0.192728	0.111159	0.070542
	951	0.613803	0.427349	0.34909	0.266858		711	0.210441	0.144343	0.108506	0.061553		291	0.300472	0.192877	0.111086	0.070418
	951.2	0.613838	0.427636	0.349073	0.267071		711.2	0.211082	0.144959	0.10871	0.061185		291.2	0.300348	0.193275	0.110904	0.070252
	951.4	0.614034	0.427596	0.349246	0.267256		711.4	0.210783	0.145491	0.108887	0.060917		291.4	0.299927	0.193365	0.110926	0.070423
	951.6	0.614098	0.426809	0.349013	0.266894		711.6	0.211005	0.146141	0.109141	0.060616		291.6	0.299885	0.193133	0.110938	0.070702
	951.8	0.614548	0.426745	0.349396	0.267562		711.8	0.211589	0.146111	0.10943	0.060305		291.8	0.300299	0.192827	0.110932	0.070556
	952	0.615252	0.426414	0.349252	0.266696		712	0.21224	0.146082	0.109965	0.05982		292	0.300269	0.192555	0.11096	0.070261
	952.2	0.6158	0.425963	0.349612	0.266295		712.2	0.212178	0.146071	0.110716	0.059563		292.2	0.300003	0.192603	0.111288	0.070245
	952.4	0.616298	0.426122	0.349519	0.265998		712.4	0.212511	0.146372	0.110723	0.05972		292.4	0.300164	0.192592	0.111749	0.070131
	952.6	0.616184	0.426257	0.349699	0.266096		712.6	0.21251	0.146761	0.110383	0.059732		292.6	0.300293	0.192601	0.112491	0.070031
	952.8	0.616217	0.426481	0.35007	0.266149		712.8	0.212573	0.146845	0.11022	0.060143		292.8	0.300446	0.193008	0.112685	0.069708
	953	0.615531	0.425952	0.349302	0.266421		713	0.213131	0.14698	0.110474	0.060057		293	0.300307	0.193169	0.112472	0.06977
	953.2	0.615095	0.425645	0.349324	0.266157		713.2	0.212771	0.147057	0.110768	0.060345		293.2	0.300655	0.193447	0.113001	0.069978
	953.4	0.615105	0.425274	0.349125	0.26589		713.4	0.212851	0.146938	0.110485	0.060391		293.4	0.301016	0.193424	0.113591	0.070713
	953.6	0.614943	0.425811	0.348687	0.265712		713.6	0.212301	0.147042	0.110966	0.060504		293.6	0.301075	0.19356	0.113684	0.070805
	953.8	0.614501	0.42639	0.348591	0.265638		713.8	0.212389	0.146716	0.111801	0.060506		293.8	0.301283	0.19347	0.113657	0.070614
	954	0.614893	0.426663	0.348705	0.265638		714	0.212374	0.147144	0.111973	0.060388		294	0.301678	0.193606	0.113276	0.070822
	954.2	0.614873	0.427544	0.348553	0.266143		714.2	0.212497	0.146592	0.111041	0.060641		294.2	0.302028	0.193234	0.113622	0.07077
	954.4	0.614662	0.427967	0.348769	0.266107		714.4	0.212764	0.146372	0.111381	0.061806		294.4	0.302111	0.193381	0.113594	0.070617
	954.6	0.614707	0.428631	0.348914	0.266097		714.6	0.213231	0.14674	0.111326	0.061997		294.6	0.302316	0.193857	0.113258	0.070524
	954.8	0.614274	0.428668	0.349182	0.26657		714.8	0.213333	0.146538	0.111467	0.062345		294.8	0.302516	0.194081	0.113207	0.070547
	955	0.614143	0.428776	0.349191	0.266816		715	0.212909	0.146342	0.111367	0.062612		295	0.302237	0.194053	0.113448	0.070503
	955.2	0.61391	0.4285	0.349033	0.267139		715.2	0.213101	0.14611	0.111615	0.062683		295.2	0.302101	0.194215	0.113722	0.070704
	955.4	0.614245	0.427859	0.349545	0.267579		715.4	0.212852	0.145793	0.111577	0.062736		295.4	0.301901	0.194086	0.113943	0.071001
	955.6	0.614518	0.427872	0.34984	0.268091		715.6	0.213429	0.145838	0.111577	0.063353		295.6	0.302065	0.193825	0.113925	0.070834
	955.8	0.614608	0.427654	0.350217	0.268948		715.8	0.214171	0.145526	0.111657	0.063426		295.8	0.301859	0.193443	0.114061	0.070458
	956	0.615284	0.427471	0.350427	0.268569		716	0.214331	0.145927	0.111853	0.063449		296	0.301383	0.193253	0.114498	0.07028
	956.2	0.615276	0.427006	0.351201	0.269036		716.2	0.213727	0.146324	0.111817	0.063423		296.2	0.301398	0.193243	0.114474	0.07005
	956.4	0.615404	0.427442	0.351285	0.268869		716.4	0.213868	0.146856	0.111071	0.063431		296.4	0.30137	0.193274	0.114704	0.070389
	956.6	0.615045	0.426912	0.351588	0.269149		716.6	0.213374	0.14715	0.110589	0.062961		296.6	0.301295	0.193192	0.114773	0.07044
	956.8	0.615344	0.426423	0.352157	0.269058		716.8	0.213131	0.146764	0.110642	0.06274		296.8	0.301395	0.193431	0.114615	0.070289
	957	0.614823	0.425794	0.352259	0.269275		717	0.213301	0.146619	0.110942	0.062702		297	0.301297	0.193137	0.114846	0.070696
	957.2	0.615603	0.425633	0.352785	0.269441		717.2	0.213423	0.146238	0.111008	0.062869		297.2	0.301427	0.193346	0.115123	0.070853
	957.4	0.615621	0.425739	0.352786	0.269699		717.4	0.213685	0.146678	0.111227	0.062362		297.4	0.301396	0.193495	0.114998	0.070772
	957.6	0.615752	0.4264	0.352857	0.269535		717.6	0.213354	0.146889	0.111668	0.061924		297.6	0.301309	0.193804	0.114742	0.070373
	957.8	0.61608	0.42657	0.352688	0.269433		717.8	0.213427	0.147137	0.111928	0.062065		297.8	0.301483	0.193919	0.114684	0.070581
	958	0.616388	0.426667	0.352657	0.269447		718	0.21362	0.147355	0.111567	0.062836		298	0.301532	0.194106	0.114609	0.07088
	958.2	0.615917	0.427124	0.352886	0.270107		718.2	0.213597	0.14749	0.111405	0.063321		298.2	0.301474	0.194087	0.1147	0.071123
	958.4	0.616545	0.427179	0.352792	0.269714		718.4	0.213656	0.147647	0.111944	0.064049		298.4	0.301513	0.194481	0.114563	0.071102
	958.6	0.616341	0.427524	0.352679	0.269543		718.6	0.21382	0.147124	0.112301	0.063434		298.6	0.30184	0.194975	0.114431	0.071191
	958.8	0.616272	0.427726	0.352551	0.269679		718.8	0.213367	0.146778	0.112423	0.063593		298.8	0.301894	0.195144	0.114488	0.071411
	959	0.616196	0.427816	0.351543	0.269648		719	0.213123	0.146925	0.112697	0.064045		299	0.302135	0.195318	0.114532	0.071629
	959.2	0.616555	0.427829	0.351639	0.269577		719.2	0.213055	0.147222	0.112845	0.063706		299.2	0.302343	0.195424	0.114482	0.07169
	959.4	0.616886	0.428101	0.351421	0.270014		719.4	0.213222	0.147475	0.112797	0.063317		299.4	0.302499	0.195456	0.114226	0.071722
	959.6	0.616824	0.428724	0.351169	0.270083		719.6	0.21364	0.147641	0.112416	0.063175		299.6	0.302618	0.195349	0.11391	0.071505
	959.8	0.616888	0.428401	0.351125	0.26972		719.8	0.213631	0.147884	0.112585	0.06228		299.8	0.302718	0.195115	0.113894	0.071661
	960	0.617604	0.42825	0.351119	0.268852		720	0.21345	0.148577	0.113268	0.062701		300	0.302718	0.195115	0.113894	0.071661
	960.2	0.617493	0.428189	0.351321	0.268213		720.2	0.213428	0.14876	0.113138	0.062425		300.2	0.302791	0.19548	0.114314	0.072093
	960.4	0.617644	0.428199	0.351704	0.268094		720.4	0.214047	0.148168	0.112891	0.062012		300.4	0.30268	0.195748	0.114555	0.072686
	960.6	0.617862	0.427628	0.352434	0.268198		720.6	0.214014	0.147614	0.113174	0.061707		300.6	0.302587	0.195865	0.115109	0.07322
	960.8	0.617986	0.427856	0.35259	0.268102		720.8	0.214215	0.147302	0.113064	0.061373		300.8	0.302683	0.196296	0.11565	0.073879
	961	0.618124	0.428005	0.352379	0.268212		721	0.214823	0.147061	0.113167	0.061385		301	0.302794	0.196968	0.116088	0.074577
	961.2	0.618595	0.428256	0.352576	0.267855		721.2	0.214847	0.147153	0.113251	0.061061		301.2	0.302645	0.197505	0.116439	0.075164
	961.4	0.619011	0.428713	0.353069	0.267851		721.4	0.215837	0.147771	0.113064	0.061557		301.4	0.302467	0.197855	0.117026	0.075647
	961.6	0.619472	0.428724	0.353356	0.268283		721.6	0.21614	0.148268	0.112503	0.061334		301.6	0.30255	0.197944	0.117347	0.076177
	961.8	0.619558	0.428517	0.353693	0.268533		721.8	0.216976	0.14828	0.112288	0.062126		301.8	0.302406	0.197743	0.117534	0.076512
	962	0.619081	0.429074	0.353918	0.268921		722	0.217047	0.14858	0.112103	0.062798		302	0.302199	0.197736	0.117529	0.076561
	962.2	0.619849	0.429294	0.354559	0.26884		722.2	0.216514	0.148633	0.11208	0.062596		302.2	0.302068	0.197467	0.117495	0.07639
	962.4	0.619312	0.429751	0.354461	0.268767		722.4	0.21617	0.148374	0.112404	0.062222		302.4	0.301942	0.19734	0.117627	0.076296
	962.6	0.619096	0.430175	0.354372	0.26911		722.6	0.216112	0.148447	0.112512	0.062402		302.6	0.301293	0.19721	0.117295	0.076132
	962.8	0.618876	0.430793	0.354292	0.269774		722.8	0.215845	0.14894	0.112616	0.062778		302.8	0.300905	0.197399	0.117248	0.075875
	963	0.619149	0.431437	0.354226	0.2698		723	0.215252	0.14923	0.112683	0.06323		303	0.300624	0.197166	0.117362	0.075346
[truncated: 4,484 more rows]

## Sheet: Fig. 3b LCMS
	TIC			m/z
[truncated: 1,087 more rows]

## Sheet: Fig. 4b BLI
	BLI compound 10 response (nm)
[truncated: 3,001 more rows]

[truncated: 20 more sheets: Fig. 4h and i, Fig. 5b BLI competition, Fig. 5c PMPA, Fig. 5d BLI competition, Fig. 5e PAMPA, Fig. 5g Cell viability, Fig. 5h IC50, Fig. 5i Serum stability, Fig. 5j Chamelog k, Fig. S2, Fig. S3, Fig. S4, Fig. S5, Fig. S6, Fig. S7, Fig. S8, Fig. S9, Fig. S11, Fig. S12, Fig. S13]
